# Supplementary material for: Transcriptomic and Physiological Analyses Reveal Potential Regulatory Networks of Cadmium Stress Response Mediated by PSR1 in Chlamydomonas reinhardtii
Source: Curr Issues Mol Biol. 2026 Jun 4;48(6):593. doi: 10.3390/cimb48060593 (PMC13298348; doi:10.3390/cimb48060593)
Supplement: Supplementary file 1 [file cimb-48-00593-s001.zip › Supplementary Table S1.xlsx]

## Sheet: Sheet1
Table S1. Primer Sequences for qRT-PCR
Primer for qRT-PCR		Forword(5' to 3')	Reverse(5' to 3')
Cre03.g192050	CrFTR1	CATGTTTGGCTACTGCTCGC	CCTTGTCCTGGTAGCCGAAA
Cre03.g197750	CrGPX3	CTTTGTGGTCCTGGGCTTCC	AGACCACCCTTCTGGGTCTT
Cre08.g361400		CCGTTGAGTACTGGGACACC	ACTGCTTGGCCTTTGTGACT
Cre10.g434650	CrCTR3	CAAGCACAGGACCTCATGGA	ACCAGTCCTCGAAGTAGGCA
	CrACTIN	CTTCTCGCCCATGACCAC	CCCACCAGGTTGTTCTTCAG
