# Supplementary material for: Transcriptomic and Physiological Analyses Reveal Potential Regulatory Networks of Cadmium Stress Response Mediated by PSR1 in Chlamydomonas reinhardtii
Source: Curr Issues Mol Biol. 2026 Jun 4;48(6):593. doi: 10.3390/cimb48060593 (PMC13298348; doi:10.3390/cimb48060593)
Supplement: Supplementary file 1 [file cimb-48-00593-s001.zip › Supplementary Table S2.xlsx]

## Sheet: Differential Expression_P-value
Table S2. Summary of Differentially Expressed Genes under Cd Stress and Phosphate Starvation
Gene ID	Gene Name	Gene Description	Cd_C30_vs_Mock_C30	Mock_psr1_vs_Mock_C30	Cd_psr1_vs_Mock_psr1	Cd_psr1_vs_Cd_C30	Sum
2276			127	1422	285	1417	2276
Cre07.g318850_4532.v6.1	HSP22B	small heat shock protein containing an alpha-crystallin domain, most likely cytosolic; is arranged head-to-head with HSP22A, with which HSP22B shares 70% identity	no|down	no|down	no|up	yes|up	1
Cre09.g413850_4532.v6.1			no|up	yes|up	no|down	yes|up	2
Cre05.g800582_4532.v6.1			no|up	yes|up	no|down	yes|up	2
Cre17.g734450_4532.v6.1	PRPL19	imported to chloroplast; Chloroplast large ribosomal subunit protein L19	no|down	yes|down	no|up	no|down	1
Cre12.g801449_4532.v6.1			no|down	yes|down	no|up	no|down	1
Cre10.g437400_4532.v6.1			no|up	no|down	yes|up	no|up	1
Cre14.g628600_4532.v6.1			no|up	yes|up	no|down	no|up	1
Cre15.g801755_4532.v6.1			no|up	yes|down	no|down	yes|down	2
Cre39.g802222_4532.v6.1			no|down	yes|down	yes|up	no|up	2
Cre02.g800204_4532.v6.1			no|down	yes|down	no|up	no|down	1
Cre03.g198100_4532.v6.1	BET1	Expressed Protein. Similar to BET1-type Qc-SNAREs involved in ER/Golgi traffic.	no|down	yes|down	no|up	no|down	1
Cre02.g095141_4532.v6.1			no|up	yes|up	no|up	no|up	1
Cre12.g489500_4532.v6.1			no|down	no|up	yes|down	no|down	1
Cre05.g239350_4532.v6.1			no|down	yes|up	no|down	yes|up	2
Cre02.g117300_4532.v6.1			no|down	yes|up	no|down	yes|up	2
Cre03.g179050_4532.v6.1			no|down	yes|up	no|up	yes|up	2
Cre14.g614250_4532.v6.1	RIP5		no|down	no|up	no|up	yes|up	1
Cre08.g382200_4532.v6.1			no|down	yes|up	no|down	yes|up	2
Cre17.g732050_4532.v6.1	AGE3	A/G-specific adenine glycosylase/endonuclease III. DNA repair glycosylase involved in base-excision repair, ChromDB DNRG341. Oxidizatively damaged G (8-oxoG) can mispair with A and C.	no|down	no|up	no|up	yes|up	1
Cre17.g706050_4532.v6.1		Scavenger receptor cysteine-rich protein; contains ligand-binding SRCR domain found in speract/scavenger receptor (PMID: 14995912)	no|up	yes|up	no|down	no|up	1
Cre02.g114250_4532.v6.1	MEN2	Putative naphthoate synthase [=menB]. Evolutionarily related to enoyl-CoA hydratase/isomerase	no|down	yes|up	no|up	yes|up	2
Cre09.g387652_4532.v6.1			no|down	no|up	no|up	yes|up	1
Cre10.g435750_4532.v6.1			no|down	yes|up	no|up	yes|up	2
Cre16.g674900_4532.v6.1			no|up	yes|up	no|down	no|up	1
Cre12.g548000_4532.v6.1			no|up	yes|up	no|down	no|up	1
Cre01.g800113_4532.v6.1			no|up	yes|up	yes|down	no|down	2
Cre06.g305900_4532.v6.1	CPLD22	UAA transporter	no|up	no|down	no|down	yes|down	1
Cre17.g716451_4532.v6.1		Simiar to the N-terminal part of nearby SUM4, SUM5, SUM6 which carry a C-terminal SUMO domain as a fusion	yes|up	yes|up	no|down	no|down	2
Cre16.g693450_4532.v6.1			no|down	no|up	yes|up	yes|up	2
Cre05.g800565_4532.v6.1			no|up	no|down	yes|up	no|up	1
Cre10.g461200_4532.v6.1			no|up	no|down	yes|down	yes|down	2
Cre07.g331450_4532.v6.1		Related to GCN5	no|up	yes|up	no|down	no|up	1
Cre08.g381300_4532.v6.1			no|up	yes|up	no|down	yes|up	2
Cre12.g511900_4532.v6.1	RPE1	Calvin-Benson-Bassham cycle enzyme	no|down	yes|down	no|up	no|down	1
Cre10.g439450_4532.v6.1			no|up	no|down	no|down	yes|down	1
Cre16.g651801_4532.v6.1			no|up	no|up	yes|down	no|down	1
Cre17.g727900_4532.v6.1			no|up	no|down	no|down	yes|down	1
Cre09.g389875_4532.v6.1		Cyclic nucleotide phosphodiesterase similar to calmodulin dependent phosphodiesterase from Bos taurus AAA92555.1	no|up	yes|down	no|down	yes|down	2
Cre03.g207601_4532.v6.1			no|down	yes|up	no|up	yes|up	2
Cre12.g529000_4532.v6.1			no|up	yes|up	no|down	no|up	1
Cre10.g449300_4532.v6.1			no|down	yes|up	no|down	yes|up	2
Cre10.g801178_4532.v6.1			no|down	no|up	yes|up	yes|up	2
Cre01.g015650_4532.v6.1			no|down	yes|up	no|down	no|up	1
Cre09.g403650_4532.v6.1			no|down	yes|down	no|down	yes|down	2
Cre17.g726250_4532.v6.1	ATP12	Putative assembly factor 2 for the F1 component of the mitochondrial ATP synthase complex; homolog of yeast protein ATP12 (named ATPAF2 in mammals); N-terminal mitochondrial targeting sequence predicted by TargetP	no|down	no|up	no|up	yes|up	1
Cre07.g336150_4532.v6.1			no|down	no|up	no|up	yes|up	1
Cre02.g100633_4532.v6.1			no|down	no|down	yes|up	no|up	1
Cre17.g704950_4532.v6.1			no|down	yes|up	no|down	no|up	1
Cre17.g745497_4532.v6.1			no|down	no|up	no|up	yes|up	1
Cre08.g384628_4532.v6.1			no|up	no|down	no|down	yes|down	1
Cre10.g463500_4532.v6.1			no|up	yes|up	no|down	yes|up	2
Cre02.g147600_4532.v6.1			no|down	yes|down	no|down	yes|down	2
Cre17.g724900_4532.v6.1			no|up	yes|up	no|down	no|up	1
Cre16.g676757_4532.v6.1	PTB8	Putative phosphate transporter, similar to yeast Pho89, Neurospora PHO4 probable Na+/Pi symporters; highest identity to PTB1 (60%) of the PTB family members.	no|up	yes|up	no|down	no|up	1
Cre09.g386300_4532.v6.1		CSB family member have highly similar sequences and show various degrees of N-terminal truncation; C-terminal part similar to transposase DNA-binding domain; is probably part of a (truncated) repeat element	yes|down	no|down	yes|up	yes|up	3
Cre16.g801863_4532.v6.1			no|up	no|up	yes|up	yes|up	2
Cre06.g290000_4532.v6.1	GIP1		no|down	yes|up	no|down	yes|up	2
Cre09.g391450_4532.v6.1	HCP1	Prismane/CO dehydrogenase family	no|up	no|down	no|down	yes|down	1
Cre08.g359300_4532.v6.1	PHO1	Similar to C-terminal half of 145 kDa, phosphate-deficiency inducible alkaline phosphatase, encoded by phoA, from Synechococcus sp. PCC 7942.	no|up	no|up	yes|down	no|down	1
Cre11.g481350_4532.v6.1			no|up	yes|up	no|up	no|up	1
Cre07.g319100_4532.v6.1	TEF18	Glutathione S-transferase-related protein, chloroplast location proposed; present in thylakoid-enriched fraction based on mass spectrometric peptide identification [PMID: 17078018]	no|down	no|up	no|up	yes|up	1
Cre03.g800371_4532.v6.1			no|up	yes|down	no|down	yes|down	2
Cre12.g517850_4532.v6.1			no|down	no|up	no|up	yes|up	1
Cre04.g225450_4532.v6.1	FDX10		no|down	no|up	no|up	yes|up	1
Cre06.g302000_4532.v6.1		Permease	no|down	yes|down	no|up	no|down	1
Cre06.g289000_4532.v6.1			no|up	yes|up	no|down	no|up	1
Cre07.g800824_4532.v6.1			no|up	no|down	yes|up	no|up	1
Cre03.g201450_4532.v6.1			no|up	yes|up	no|down	no|up	1
Cre03.g192050_4532.v6.1	FTR1	Iron transporter Ftr1, Ftr1p, Plasma membrane iron permease; Similarity to yeast FTR1; expression induced during Fe deficiency;	yes|up	no|up	yes|up	yes|up	3
Cre16.g686846_4532.v6.1			no|up	yes|up	no|down	no|up	1
Cre03.g209729_4532.v6.1			no|down	no|down	no|up	yes|up	1
Cre10.g801105_4532.v6.1			no|down	yes|down	no|up	yes|down	2
Cre14.g616600_4532.v6.1	FZL1		no|down	no|up	no|up	yes|up	1
Cre14.g632815_4532.v6.1			yes|down	no|down	no|up	yes|up	2
Cre12.g555650_4532.v6.1			no|up	yes|up	no|down	no|up	1
Cre01.g040150_4532.v6.1			no|up	yes|up	no|down	no|up	1
Cre11.g467528_4532.v6.1	CAV4	Calcium channel, 4-domain, voltage-dependent, alpha subunit; may exhibit altered ion selectivity as conserved P-loop loci differ from mammalian Ca2+ channels	no|up	no|down	no|down	yes|down	1
Cre15.g801679_4532.v6.1			no|up	yes|up	no|up	yes|up	2
Cre08.g378450_4532.v6.1			no|down	no|up	no|up	yes|up	1
Cre03.g800361_4532.v6.1			no|down	yes|down	no|down	yes|down	2
Cre12.g494200_4532.v6.1			no|up	no|down	no|down	yes|down	1
Cre17.g727250_4532.v6.1			no|down	yes|up	no|up	yes|up	2
Cre02.g080750_4532.v6.1			no|up	no|down	no|down	yes|down	1
Cre12.g801412_4532.v6.1			no|up	yes|up	no|down	no|up	1
Cre18.g748297_4532.v6.1			no|up	yes|up	no|up	no|up	1
Cre05.g235600_4532.v6.1			no|up	yes|down	no|down	yes|down	2
Cre09.g801024_4532.v6.1			no|up	yes|up	no|down	no|up	1
Cre06.g288500_4532.v6.1	RRA2	Arabinosyl transferase on mono-arabinosylated hydroxyproline; GT77 family	no|up	yes|up	no|up	yes|up	2
Cre14.g617900_4532.v6.1	RPL35	Cytosolic 60S large ribosomal subunit protein L35	no|down	yes|down	no|up	no|up	1
Cre17.g713000_4532.v6.1			no|down	yes|down	no|up	no|down	1
Cre11.g482600_4532.v6.1			no|down	no|down	no|up	yes|up	1
Cre13.g569150_4532.v6.1			no|down	yes|down	no|down	no|down	1
Cre11.g801311_4532.v6.1			no|down	yes|down	no|up	yes|down	2
Cre08.g366000_4532.v6.1	FAX2	Transmembrane protein involved in fatty-acid export from the chloroplast; Presumably located in the inner envelope membrane	no|down	no|down	yes|up	yes|up	2
Cre12.g535650_4532.v6.1			no|down	yes|down	no|down	yes|down	2
Cre05.g238935_4532.v6.1			no|up	yes|up	no|down	no|up	1
Cre03.g800422_4532.v6.1			no|down	yes|up	no|up	yes|up	2
Cre11.g477000_4532.v6.1	SNRK2D	Mediates abiotic stress responses	no|up	no|down	no|down	yes|down	1
Cre06.g254224_4532.v6.1		One of three genes SRL genes of unknown function in the mt+ mating locus (Cre06.g254200,Cre06.g254224,Cre06.g254250);Arose through a duplication-insertion of a 5.7 kb segment of SRR16 from Chromosome 10 into the mt+ locus	no|down	yes|up	no|up	yes|up	2
Cre04.g212700_4532.v6.1			no|down	yes|up	no|down	yes|up	2
Cre14.g629464_4532.v6.1		CSB family member have highly similar sequences and show various degrees of N-terminal truncation; C-terminal part similar to transposase DNA-binding domain; is probably part of a (truncated) repeat element	no|down	no|down	yes|up	no|up	1
Cre06.g267600_4532.v6.1	LCYE1	also CrtL-e, LEC; its knock-out in a ZEP mutant imcreases zeaxanthin accumulation	no|down	yes|up	no|down	no|up	1
Cre09.g400750_4532.v6.1	AMT1E	belongs to AMT1 family (Amt1;5 or Amt1.5); two different splicing variants have been found for this gene, this one is AMT1Ea, the longer one (AY542492)	no|down	yes|up	no|down	no|up	1
Cre16.g693819_4532.v6.1		Belongs to a family of 14 Chlamydomonas genes with similarity to DUF506 proteins (plant-specific, unknown function); contains pfam04720: PDDEXK_6, distant homologues of the PD-(D/E)XK nuclease superfamily; the PWR family name comes from the perfectly conserved PWR motif shared between the Chlamydomonas and plant proteins; many genes in the family show clustering on chromosomes 3, 14 and 16; there…	no|up	no|up	no|up	yes|up	1
Cre13.g580300_4532.v6.1	CGLD4		no|down	no|up	no|up	yes|up	1
Cre03.g800377_4532.v6.1			no|up	no|down	no|down	yes|down	1
Cre17.g736800_4532.v6.1			no|up	yes|up	no|down	no|up	1
Cre02.g081900_4532.v6.1			yes|down	no|down	no|down	no|up	1
Cre05.g246100_4532.v6.1			yes|up	yes|up	no|up	yes|up	3
Cre12.g801378_4532.v6.1			yes|down	no|down	no|down	no|up	1
Cre07.g318600_4532.v6.1	HSP22H	small heat shock protein containing at least first part of alpha-crystallin domain; N-terminus by ChloroP and TargetP not predicted to be organellar targeting sequence, thus rather cytosolic; not present in version 1 of the genome	no|up	yes|down	no|up	yes|down	2
Cre17.g802049_4532.v6.1			no|down	no|down	no|up	yes|up	1
Cre09.g407850_4532.v6.1			no|up	yes|up	no|down	no|up	1
Cre03.g188400_4532.v6.1	RBO2	putative NADPH oxidase homolog, related to plant respiratory burst oxidase; ferric reductase like transmembrane component; possible NADPH oxidase activity; possible cytochrome b-245 heavy chain	no|down	yes|down	no|down	yes|down	2
Cre08.g358581_4532.v6.1			no|up	no|down	no|down	yes|down	1
Cre09.g386747_4532.v6.1			no|down	no|up	no|up	yes|up	1
Cre11.g801237_4532.v6.1			no|down	no|down	no|down	yes|down	1
Cre20.g751397_4532.v6.1			no|down	yes|down	no|up	yes|down	2
Cre08.g366950_4532.v6.1			no|down	yes|down	yes|down	yes|down	3
Cre10.g452500_4532.v6.1			no|up	yes|up	no|down	no|up	1
Cre07.g325050_4532.v6.1		putative terminal arabinosyl transferase on HRGP, GT47 family	no|up	yes|up	no|down	no|up	1
Cre03.g160750_4532.v6.1	MTP3	Cation efflux transporter, group 4 CDF family; Mn2+, Co2+ and Zn2+ transporter; next to MTP2; Confers tolerance to excess Mn; similarity to MTP2/9/10/11 from A. thaliana; Suppresses Mn sensitivity of pmr1 yeast mutant and partially suppresses Zn and Co sensitivity of zrc1 cot1 yeast mutant;	no|down	yes|down	no|up	yes|down	2
Cre12.g801443_4532.v6.1			no|up	yes|up	no|down	no|down	1
Cre05.g238400_4532.v6.1			no|down	no|up	yes|down	no|down	1
Cre06.g289100_4532.v6.1			no|down	yes|down	no|down	yes|down	2
Cre14.g616826_4532.v6.1			no|up	yes|up	no|down	no|up	1
Cre03.g195366_4532.v6.1			no|up	no|up	no|down	yes|down	1
Cre02.g081950_4532.v6.1			no|down	yes|down	no|down	yes|down	2
Cre09.g400849_4532.v6.1		null-allele mutant was isolated (PMID 29743196)	yes|down	yes|down	yes|down	yes|down	4
Cre12.g527250_4532.v6.1			no|down	no|up	no|up	yes|up	1
Cre07.g800822_4532.v6.1			yes|down	yes|down	yes|up	no|up	3
Cre11.g801242_4532.v6.1			no|up	yes|up	no|up	yes|up	2
Cre15.g801845_4532.v6.1			no|down	yes|down	no|up	yes|down	2
Cre06.g270250_4532.v6.1	CDC45	fungal and metazoan CDC45 homolog. ts-lethal mutations block DNA replication (PMID 25336509)	no|down	no|up	no|up	yes|up	1
Cre02.g099500_4532.v6.1	CVL1	Similarity to Pcl1 from S. pombe and VIT1 from A. thaliana	no|up	no|down	yes|up	no|up	1
Cre12.g506550_4532.v6.1			no|up	no|down	no|down	yes|down	1
Cre10.g429450_4532.v6.1		null-allele passenger mutation was isolated (PMID 29743196)	no|down	yes|up	no|down	yes|up	2
Cre03.g165550_4532.v6.1			no|down	no|up	no|up	yes|up	1
Cre07.g339850_4532.v6.1			no|down	yes|up	no|down	yes|up	2
Cre07.g334650_4532.v6.1			no|up	yes|down	no|up	yes|down	2
Cre17.g802133_4532.v6.1			no|down	yes|down	no|up	yes|down	2
Cre14.g609500_4532.v6.1		Belongs to a family of 14 Chlamydomonas genes with similarity to DUF506 proteins (plant-specific, unknown function); contains pfam04720: PDDEXK_6, distant homologues of the PD-(D/E)XK nuclease superfamily; the PWR family name comes from the perfectly conserved PWR motif shared between the Chlamydomonas and plant proteins; many genes in the family show clustering on chromosomes 3, 14 and 16; there…	no|up	yes|up	no|up	yes|up	2
Cre10.g463400_4532.v6.1			no|up	yes|down	no|down	yes|down	2
Cre08.g364100_4532.v6.1			no|up	no|up	yes|down	yes|down	2
Cre12.g512750_4532.v6.1	TEF20	Notchless-like WD40 repeat-containing protein, chloroplast location proposed; present in thylakoid-enriched fraction based on mass spectrometric peptide identification [PMID: 17078018]	no|down	no|down	no|down	yes|down	1
Cre02.g105650_4532.v6.1	LPA2	PSII biogenesis protein with transmembrane domain; homologous to Arabidopsis LPA2, but the Arabidopsis paper [PMID: 17601825] was retracted; lpa2 mutant in C.reinhardtii grows more slowly in low light, is hypersensitive to high light, and exhibits aberrant structures in thylakoid membrane stacks	yes|down	no|down	no|down	no|up	1
Cre10.g421900_4532.v6.1		Scavenger receptor cysteine-rich protein; contains ligand-binding SRCR domain found in speract/scavenger receptor (PMID: 14995912); part of a group of 5 closely-related SRR proteins; null-allele passenger mutation was isolated (PMID 29743196)	no|up	yes|up	no|down	no|up	1
Cre09.g401108_4532.v6.1			no|down	yes|up	no|up	yes|up	2
Cre16.g683931_4532.v6.1			no|up	yes|up	no|down	yes|up	2
Cre08.g800908_4532.v6.1			no|up	yes|up	yes|down	yes|up	3
Cre03.g150450_4532.v6.1			no|up	yes|up	no|down	no|up	1
Cre12.g557250_4532.v6.1			no|down	yes|up	no|down	yes|up	2
Cre03.g800424_4532.v6.1			no|up	yes|up	no|down	yes|up	2
Cre17.g730700_4532.v6.1			no|up	no|up	no|up	yes|up	1
Cre03.g206350_4532.v6.1	OPR19	OctotricoPeptide (octotricoPeptide) Repeat (OPR) Protein	no|up	yes|up	no|down	no|up	1
Cre10.g434250_4532.v6.1	TIM23	Component of the TIM23 complex in mitochondria; Orthologous to three TIM23 genes in Arabidopsis thaliana	no|down	yes|up	no|down	yes|up	2
Cre01.g800142_4532.v6.1			no|down	no|up	no|up	yes|up	1
Cre16.g801946_4532.v6.1			no|down	no|up	no|up	yes|up	1
Cre06.g280450_4532.v6.1			no|down	yes|down	no|down	yes|down	2
Cre01.g015600_4532.v6.1			no|down	yes|up	no|down	no|up	1
Cre03.g193700_4532.v6.1			no|down	yes|up	no|down	no|up	1
Cre02.g075250_4532.v6.1			no|up	yes|up	no|down	no|up	1
Cre16.g655550_4532.v6.1			no|down	yes|down	no|up	no|up	1
Cre06.g278147_4532.v6.1			no|up	yes|up	no|down	yes|up	2
Cre13.g569700_4532.v6.1	MBC1	OctotricoPeptide (octotricoPeptide) Repeat (OPR) Protein; mutant lacks PSII acitivty and psbC mRNA	no|down	no|up	no|up	yes|up	1
Cre17.g802059_4532.v6.1			no|down	yes|down	no|up	yes|down	2
Cre12.g555300_4532.v6.1			no|up	yes|down	no|down	yes|down	2
Cre01.g055050_4532.v6.1			no|down	no|up	no|up	yes|up	1
Cre17.g732901_4532.v6.1			no|down	no|up	no|up	yes|up	1
Cre01.g800108_4532.v6.1			no|up	yes|up	no|down	yes|up	2
Cre15.g641926_4532.v6.1			no|up	no|down	no|down	yes|down	1
Cre07.g341700_4532.v6.1			no|up	yes|down	no|up	yes|down	2
Cre06.g305251_4532.v6.1			no|down	yes|down	no|down	yes|down	2
Cre02.g090600_4532.v6.1	NUP43	43 kDa Nuclear Pore Complex Protein	no|down	no|up	no|up	yes|up	1
Cre09.g801079_4532.v6.1			yes|down	no|down	no|up	no|up	1
Cre08.g800941_4532.v6.1			yes|down	no|down	no|up	yes|up	2
Cre10.g458850_4532.v6.1		part of a group of 5 closely-related SRR proteins	no|up	yes|up	no|down	yes|up	2
Cre07.g344668_4532.v6.1			no|up	no|up	no|down	yes|down	1
Cre03.g190800_4532.v6.1	TMPK1	ts-lethal mutations block in S/M (PMID 25336509)	no|down	yes|up	no|up	yes|up	2
Cre14.g631600_4532.v6.1			no|down	yes|down	no|up	yes|down	2
Cre07.g325719_4532.v6.1			no|up	yes|up	no|up	yes|up	2
Cre16.g662300_4532.v6.1	SMP8		no|down	no|down	no|up	yes|up	1
Cre09.g801028_4532.v6.1			no|up	no|down	no|down	yes|down	1
Cre09.g387912_4532.v6.1	FAP139	Found in the flagellar proteome;	no|down	yes|down	no|down	no|down	1
Cre12.g540450_4532.v6.1			no|down	yes|up	no|down	yes|up	2
Cre09.g411150_4532.v6.1			no|down	no|up	no|up	yes|up	1
Cre07.g337250_4532.v6.1			no|down	yes|down	no|up	no|down	1
Cre16.g683953_4532.v6.1			no|up	no|down	no|down	yes|down	1
Cre16.g652250_4532.v6.1		Transmembrane protein with proline-rich C-terminal domain of unknown function; secretory pathway; One of three tandem paralogs (Cre16.g652250, Cre16.g652300, and Cre16.g652350)	no|down	no|up	no|up	yes|up	1
Cre17.g720528_4532.v6.1			no|down	no|down	no|down	yes|down	1
Cre10.g466850_4532.v6.1	FKB18	FKBP-type peptidyl-prolyl cis-trans isomerase (EC 5.2.1.8) (PPIase) (Rotamase) (Immunophilin); probably directed to thylakoid lumen (homology to AtFKBP18 and bipartite cTP: 29 + RR motif); present in thylakoid proteome based on mass spectrometric peptide identification [PMID: 17078018]	no|down	yes|up	no|down	yes|up	2
Cre02.g118151_4532.v6.1			no|down	no|up	yes|down	yes|down	2
Cre12.g487000_4532.v6.1		Belongs to a family of 14 genes, sometimes found in pairs or clusters, with homologs only in Gonium; function unknown	no|up	yes|up	yes|down	no|up	2
Cre10.g426102_4532.v6.1			no|no test	no|up	no|up	yes|up	1
Cre07.g338250_4532.v6.1			no|down	no|up	no|up	yes|up	1
Cre06.g800687_4532.v6.1			no|down	yes|up	no|down	no|up	1
Cre15.g801674_4532.v6.1			no|down	yes|up	no|down	no|up	1
Cre02.g143150_4532.v6.1			no|up	yes|up	no|down	yes|up	2
Cre08.g368850_4532.v6.1			yes|down	yes|down	yes|down	yes|down	4
Cre03.g178650_4532.v6.1	MCM6	Homology to MCM6 DNA replication protein; ts-lethal mutant block at S/M (PMID 29743196)	no|up	yes|up	no|up	yes|up	2
Cre12.g801364_4532.v6.1			no|down	yes|down	no|up	no|down	1
Cre09.g398845_4532.v6.1			no|down	no|up	no|up	yes|up	1
Cre07.g329050_4532.v6.1	AOC5	Related to human SLC7A family of solute carriers, involved in cationic amino acid transport (arginine, lysine, ornithine); this is probably the gene mutated in the L-canavanine resistant mutant can1, which is closely linked to pf17 on Chromosome_07; siRNA silencing of this gene leads to canavanin resistance	no|up	yes|up	yes|down	no|up	2
Cre06.g294500_4532.v6.1			no|up	yes|up	no|down	no|down	1
Cre13.g569400_4532.v6.1		One of three genes (Cre09.g401750, Cre13.g569400, Cre13.g569500) that is similar to Bordetella ACCESSION CAE41228	no|down	no|up	yes|up	yes|up	2
Cre05.g234636_4532.v6.1	PFLA1	Radical S-adenosylmethionine enzyme that activates PFL enzyme by glycyl radical formation	no|down	no|down	no|down	yes|down	1
Cre08.g800913_4532.v6.1			no|down	no|up	no|up	yes|up	1
Cre02.g142050_4532.v6.1			no|up	yes|up	no|up	no|up	1
Cre06.g270500_4532.v6.1		null-allele mutant was isolated (PMID 29743196)	no|down	no|down	no|up	yes|up	1
Cre03.g145727_4532.v6.1			no|up	yes|up	no|up	yes|up	2
Cre17.g732500_4532.v6.1			no|up	yes|up	no|down	no|up	1
Cre12.g490650_4532.v6.1			no|down	yes|up	no|up	yes|up	2
Cre06.g287300_4532.v6.1			no|down	yes|up	no|down	yes|up	2
Cre11.g479100_4532.v6.1			no|up	yes|up	no|down	no|up	1
Cre08.g358350_4532.v6.1	TDA1	OctotricoPeptide (octotricoPeptide) Repeat (OPR) Protein; activates translation of atpA mRNA	no|up	yes|up	no|down	no|up	1
Cre03.g180400_4532.v6.1			no|up	no|down	no|down	yes|down	1
Cre09.g396624_4532.v6.1			no|up	no|down	no|down	yes|down	1
Cre16.g687854_4532.v6.1		Identified as Fasciclin-Like Arabinogalactan 7 (FLA7) in [PMID: 31010036]	no|down	yes|up	no|down	yes|up	2
Cre16.g684715_4532.v6.1		Presumably involved in posttranscriptional gene silencing/RNA interference	no|up	yes|up	no|up	no|up	1
Cre06.g278237_4532.v6.1	CPLD34	Plant-lineage-and-diatoms conserved protein with conserved carbohydrate/purine kinase, PfkB, conserved site	no|down	no|up	no|up	yes|up	1
Cre15.g801800_4532.v6.1			no|down	yes|down	no|down	yes|down	2
Cre04.g800479_4532.v6.1			no|up	yes|up	no|down	yes|up	2
Cre03.g151650_4532.v6.1			yes|down	yes|up	no|up	yes|up	3
Cre08.g358100_4532.v6.1			no|up	no|down	no|up	yes|down	1
Cre06.g281250_4532.v6.1	CFA1	Uses AdoMet to introduce a methylene group into fatty acids	no|up	no|up	yes|down	no|down	1
Cre04.g800495_4532.v6.1			no|down	yes|up	no|up	yes|up	2
Cre06.g259150_4532.v6.1	EFG8	Putative mitochondrial translation factor Tu	no|down	yes|up	no|down	yes|up	2
Cre09.g394325_4532.v6.1	ELIP9	belongs to chlorophyll A-B binding protein superfamily, ELIP family; accumulates during cold stress and may protect against high light in the cold	no|up	yes|up	no|down	no|down	1
Cre10.g454250_4532.v6.1	FKB16I	FKBP-type peptidyl-prolyl cis-trans isomerase (EC 5.2.1.8) (PPIase) (Rotamase) (Immunophilin); possibly targeted to thylakoid lumen (by homology to At5g45680 and presence of a RR motif); [PMID: 15701785]	no|down	yes|up	no|down	no|up	1
Cre12.g520900_4532.v6.1			no|up	yes|up	no|up	yes|up	2
Cre08.g361500_4532.v6.1	MRPS26		no|down	yes|up	no|up	yes|up	2
Cre03.g800374_4532.v6.1			no|down	yes|down	no|down	yes|down	2
Cre15.g801745_4532.v6.1			no|up	yes|up	no|down	no|up	1
Cre03.g800329_4532.v6.1			no|up	yes|up	no|down	no|up	1
Cre02.g800164_4532.v6.1			no|down	yes|down	no|down	yes|down	2
Cre01.g800098_4532.v6.1			no|down	yes|down	no|up	no|down	1
Cre14.g801599_4532.v6.1			no|down	yes|down	no|down	yes|down	2
Cre04.g225800_4532.v6.1	CPLD71	Conserved in the Plant Lineage and Diatoms	no|down	no|up	yes|down	yes|down	2
Cre01.g034050_4532.v6.1			no|down	yes|up	no|down	yes|up	2
Cre09.g401551_4532.v6.1		3-beta-hydroxy-delta5-steroid dehydrogenase	no|up	no|down	no|down	yes|down	1
Cre16.g663900_4532.v6.1	PBGD1	Porphobilinogen deaminase, chloroplast precursor; Hydroxymethylbilane synthase; Pre-uroporphyrinogen synthase; PBG; HMBS; HEM3; HEMC; Predicted chloroplast transit peptide 1-34 [PMID: 1986793; PMID: 8192681; PMID: 15849308]	no|down	no|up	no|down	yes|up	1
Cre13.g571251_4532.v6.1			no|down	no|up	no|up	yes|up	1
Cre11.g482626_4532.v6.1			no|down	no|down	no|up	yes|up	1
Cre10.g463550_4532.v6.1			no|down	no|up	no|up	yes|up	1
Cre03.g800300_4532.v6.1			no|up	no|down	no|down	yes|down	1
Cre08.g365200_4532.v6.1	FAP321	Belongs to family E of Chlamydomonadale-specific proteins, found in clusters, mostly on chromosome 8 and carrying two Ser/Pro-rich domains; function unknown but members have been found in the flagellar proteome	no|down	yes|up	no|down	no|up	1
Cre01.g053850_4532.v6.1			no|up	yes|up	no|up	yes|up	2
Cre07.g339150_4532.v6.1	CPN60B2	GroEL/HSP60-homolog, chloroplast chaperonin; forms with CPN60A and CPN60B1 a tetradecameric complex of stochiometry A-6:B1-2:B2-6 that interacts with the co-chaperonin complex; RuBisCO chaperonin required for LS folding;	no|down	no|down	no|down	yes|down	1
Cre12.g551503_4532.v6.1			no|down	yes|down	no|up	no|down	1
Cre06.g281800_4532.v6.1			no|down	no|up	no|up	yes|up	1
Cre09.g401850_4532.v6.1			no|up	no|up	yes|down	no|down	1
Cre27.g757197_4532.v6.1			no|down	yes|down	no|up	no|down	1
Cre03.g205200_4532.v6.1		CSB family member have highly similar sequences and show various degrees of N-terminal truncation; C-terminal part similar to transposase DNA-binding domain; is probably part of a (truncated) repeat element	yes|down	yes|down	yes|up	yes|up	4
Cre04.g800470_4532.v6.1			no|up	no|down	no|up	yes|down	1
Cre14.g630400_4532.v6.1		involved in vitamin C biosynthesis	no|up	yes|up	no|down	no|down	1
Cre07.g329250_4532.v6.1		Contains PF02492, CobW nucleotide-binding domain;	no|up	yes|up	no|up	yes|up	2
Cre10.g437050_4532.v6.1	ATP11	Putative assembly factor 1 for the F1 component of the mitochondrial ATP synthase complex; homolog of yeast protein ATP11 (named ATPAF1 in mammals); N-terminal mitochondrial targeting sequence predicted by TargetP	no|up	yes|up	no|up	yes|up	2
Cre01.g800105_4532.v6.1			no|up	yes|up	no|down	yes|up	2
Cre09.g395213_4532.v6.1			no|down	yes|down	no|up	no|up	1
Cre16.g691353_4532.v6.1			no|down	yes|down	no|up	no|down	1
Cre10.g459200_4532.v6.1	PMA2	Putative plasma membrane-type proton ATPase GI:16751320; Low-CO2 inducible gene revealed by cDNA array analyses; regulated by CCM1 [PMID: 15235119]	no|down	yes|up	no|up	yes|up	2
Cre06.g800736_4532.v6.1			no|down	no|up	no|up	yes|up	1
Cre03.g158100_4532.v6.1			no|up	yes|up	no|up	no|up	1
Cre03.g146867_4532.v6.1	FAP17	Contains Ankyrin Repeats	no|down	yes|down	no|up	no|down	1
Cre01.g800029_4532.v6.1			no|up	no|down	no|down	yes|down	1
Cre10.g424775_4532.v6.1	CTP2	Cu transport across inner envelope of chloroplast; Ortholog of PAA1 from Arabidopsis thaliana; Like the ortholog in A. thaliana, this locus encodes two proteins by means of alternative splicing that produces a PCH1-like soluble protein and PAA1-like transcript;	no|down	yes|up	no|up	yes|up	2
Cre07.g356600_4532.v6.1			no|up	yes|up	no|up	yes|up	2
Cre13.g590550_4532.v6.1	COAD1	Catalyzes the fourth step (out of five) of CoA bosynthesis from pantothenate, Named for phosphopantetheine adenylyltransferase in E.coli (coaD);	no|down	no|up	no|up	yes|up	1
Cre13.g576100_4532.v6.1			no|down	yes|down	yes|down	yes|down	3
Cre16.g675000_4532.v6.1	UROS2	involved in heme biosynthesis (HEM4, UROS); the last two introns were modelled to host Box CD snoRNAs CrCD56 to 59	no|down	no|up	no|up	yes|up	1
Cre17.g802115_4532.v6.1			no|up	yes|up	no|down	yes|up	2
Cre13.g801580_4532.v6.1			no|down	yes|up	yes|down	no|up	2
Cre12.g531900_4532.v6.1	FLVA1	Functions as a hetero-dimer with FLVB1 to reoxidize PSI acceptors and protect PSI against photoinhibition during transient/fluctuating illumination	no|up	yes|up	no|down	no|up	1
Cre06.g304250_4532.v6.1		Member of a family of proteins related to Volvox carteri RegA, which is a putative transcription repressor containing a SAND domain (IPR000770; PF01342); genetically linked to RLS12	no|up	yes|up	no|down	no|up	1
Cre16.g683200_4532.v6.1			no|up	yes|down	no|up	yes|down	2
Cre13.g566550_4532.v6.1		null-allele passenger mutation was isolated (PMID 29743196)	no|up	yes|up	no|down	no|up	1
Cre03.g157900_4532.v6.1		null-allele mutant was isolated (PMID 29743196)	no|up	yes|up	no|up	yes|up	2
Cre03.g168650_4532.v6.1			no|down	no|up	no|up	yes|up	1
Cre03.g172750_4532.v6.1			no|up	yes|up	no|up	yes|up	2
Cre12.g801369_4532.v6.1			no|up	no|down	yes|up	no|up	1
Cre09.g800984_4532.v6.1			no|up	yes|up	no|down	no|down	1
Cre07.g313185_4532.v6.1			no|up	yes|up	no|down	no|down	1
Cre17.g711550_4532.v6.1	CYCR2		no|down	no|down	yes|down	yes|down	2
Cre02.g087400_4532.v6.1			no|up	yes|up	no|down	no|up	1
Cre01.g027300_4532.v6.1			no|up	yes|up	yes|up	yes|up	3
Cre10.g427500_4532.v6.1	CYP739A1	Cytochrome P450. The CYP85 clan families CYP85 and CYP90 make brassinosteroids in higher plants. The CYP737-740 families in Chlamydomonas may metabolize sterols.	no|up	yes|up	no|down	no|down	1
Cre05.g800581_4532.v6.1			no|up	yes|up	no|up	no|up	1
Cre06.g279450_4532.v6.1		closely related to nearby Cre06.g279050	no|down	no|up	no|up	yes|up	1
Cre02.g108850_4532.v6.1	PRPL17	imported to chloroplast; Chloroplast large ribosomal subunit protein L17	no|down	yes|down	no|down	yes|down	2
Cre16.g681550_4532.v6.1		Belongs to a family of 14 genes, sometimes found in pairs or clusters, with homologs only in Gonium; function unknown	no|up	no|down	no|down	yes|down	1
Cre06.g278186_4532.v6.1			no|down	yes|up	no|up	yes|up	2
Cre16.g678250_4532.v6.1			no|up	no|down	no|down	yes|down	1
Cre07.g332250_4532.v6.1			no|up	yes|up	no|down	no|up	1
Cre12.g534400_4532.v6.1			no|up	yes|up	no|down	no|up	1
Cre06.g278164_4532.v6.1			no|down	yes|down	no|down	yes|down	2
Cre12.g532800_4532.v6.1			no|up	yes|up	no|down	no|up	1
Cre13.g589350_4532.v6.1	FBB6	Conserved protein found in ciliated organisms, with an unknown function; identified in the flagellar and basal body proteome [PMID: 15137946]; upregulated by deflagellation	no|up	yes|up	no|down	no|up	1
Cre02.g095600_4532.v6.1			no|up	yes|up	no|up	yes|up	2
Cre05.g237283_4532.v6.1			no|up	no|down	no|down	yes|down	1
Cre07.g314500_4532.v6.1			no|down	no|up	no|up	yes|up	1
Cre08.g358571_4532.v6.1			no|up	yes|down	no|up	no|down	1
Cre16.g655000_4532.v6.1		Belongs to a family of 14 Chlamydomonas genes with similarity to DUF506 proteins (plant-specific, unknown function); contains pfam04720: PDDEXK_6, distant homologues of the PD-(D/E)XK nuclease superfamily; the PWR family name comes from the perfectly conserved PWR motif shared between the Chlamydomonas and plant proteins; many genes in the family show clustering on chromosomes 3, 14 and 16; there…	no|down	no|down	yes|up	no|up	1
Cre02.g085500_4532.v6.1		Has a putative transposase DNA-binding domain containing four conserved cysteines suggestive of a zinc binding domain.	no|up	yes|down	no|up	yes|down	2
Cre06.g279150_4532.v6.1	TSD2	EC 6.1.1.12; aspartate-tRNA ligase, similar to eukaryotic aspartyl t-RNA synthetases (e.g., Medicago: GenBank ABE93908); probably cytosolic, based on Target-P	no|down	yes|up	no|down	yes|up	2
Cre03.g201332_4532.v6.1			no|up	yes|up	no|up	yes|up	2
Cre03.g176900_4532.v6.1			no|up	no|down	no|down	yes|down	1
Cre14.g801634_4532.v6.1			no|up	no|down	yes|down	yes|down	2
Cre08.g383200_4532.v6.1			no|up	yes|up	no|down	no|up	1
Cre16.g676000_4532.v6.1			no|down	no|up	no|up	yes|up	1
Cre03.g151600_4532.v6.1			no|down	no|down	no|up	yes|up	1
Cre12.g484600_4532.v6.1		A putative DNA methyltransferase similar to the mammalian DNMT2 methyltransferases, ChromDB DMT345. Possibly a tRNA (cytosine-5)-methyltransferase.	no|down	no|up	no|up	yes|up	1
Cre03.g179600_4532.v6.1			no|up	no|down	no|down	yes|down	1
Cre12.g525500_4532.v6.1	GCP2	Gamma tubulin ring complex protein 2; SPC97/DGRIP84 Identified by similarity to other homologs; ts-lethal mutation blocks at S/M (PMID 29743196)	no|up	no|down	no|up	yes|down	1
Cre11.g467540_4532.v6.1	GOX7	The substrate of this oxidase is unsure, as the similarity is to both glyoxal oxidases and galactose oxidases, found in fungi, bacteria, animals and plants (both use the same Tyr radical / metal mechanism); the plant homologues are secreted, but the fate of the Chlamydomonas isoforms is uncertain; belongs to a family of 20 genes more related to each other than to their higher plant homologues, co…	no|up	yes|up	no|up	yes|up	2
Cre17.g802083_4532.v6.1			no|down	yes|down	no|up	no|down	1
Cre16.g663850_4532.v6.1	SSS5		no|up	no|down	no|down	yes|down	1
Cre09.g801057_4532.v6.1			no|down	yes|down	no|down	yes|down	2
Cre08.g384900_4532.v6.1	FAP356	Similar to MAP3K delta-1 Protein Kinase	no|down	yes|down	no|up	no|down	1
Cre12.g504950_4532.v6.1	UOX1	uricase; urate oxidase II (UO) [AF195795; PMID: 11469597]	yes|up	yes|up	no|down	no|up	2
Cre05.g243050_4532.v6.1	TRXF2	[Lemaire et al (23) Plant Physiol. Biochem. 41, 513-521]. Involved in the activation by light of carbon metabolism enzymes, including calvin cycle enzymes. Probably regulated by glutathionylation	no|down	no|up	no|down	yes|up	1
Cre01.g042100_4532.v6.1			no|up	no|up	no|down	yes|down	1
Cre07.g324800_4532.v6.1		Cinnamoyl-CoA reductase/flavanone 4-reductase, a NAD-dependent epimerase/dehydratase. Related to Dihydrokaempferol 4-reductase (DFR); related to plant haem peroxidase that are aldehyde oxidases, flavonol/cinnamyl alcohol reductases	no|up	yes|up	no|down	yes|up	2
Cre02.g075400_4532.v6.1			no|down	no|up	no|up	yes|up	1
Cre12.g533950_4532.v6.1			no|up	yes|up	no|down	no|up	1
Cre07.g336650_4532.v6.1	MLH3	MutL homolog; ortholog of yeast and human MLH3 [PMID: 17992532]. Homolog of MutL, which forms a complex with MutS	yes|up	yes|up	no|down	no|down	2
Cre13.g590400_4532.v6.1			no|down	no|down	no|up	yes|up	1
CreCp.g802313_4532.v6.1	rbcL		no|up	no|down	no|down	yes|down	1
Cre17.g735200_4532.v6.1	KIN1B	kinesin-1 family	no|down	yes|up	no|up	yes|up	2
Cre15.g801695_4532.v6.1			no|down	no|down	yes|up	no|up	1
Cre12.g517700_4532.v6.1	NYC1	CPLD25, conserved expressed protein of the short-chain dehydrogenase/reductase family; Non-Yellow Coloring 1, PMID: 17416733; null-allele passenger mutation was isolated (PMID 29743196)	no|up	yes|down	no|up	no|down	1
Cre05.g233050_4532.v6.1	FAP162	Flagellar Associated Protein, found in the flagellar proteome	no|down	no|up	no|up	yes|up	1
Cre10.g429800_4532.v6.1	COQ8	70 kDa protein similar to yeast COQ8 protein involved in ubiquinone-10 biosynthesis (PMID: 11279158); previously called ABC1 (for Activity of bc1 complex) (PMID: 14695938); similar to At4g01660 gene product (PMID: 15710684)	no|up	yes|up	no|down	yes|up	2
Cre10.g417450_4532.v6.1			yes|down	no|down	no|up	no|up	1
Cre08.g360950_4532.v6.1			no|down	no|up	no|up	yes|up	1
Cre15.g801851_4532.v6.1			yes|down	yes|down	no|up	no|up	2
Cre02.g077750_4532.v6.1	FAP211	Flagellar Associated Protein, found in the flagellar proteome; belongs to family E of Chlamydomonadale-specific proteins, found in clusters, mostly on chromosome 8 and carrying two Ser/Pro-rich domains	no|up	yes|up	no|down	yes|up	2
Cre07.g325650_4532.v6.1			no|down	no|down	no|down	yes|down	1
Cre06.g287450_4532.v6.1			no|up	yes|up	no|down	no|up	1
Cre01.g030350_4532.v6.1	RBCX2A	Conserved in the Green Lineage	no|up	no|up	no|down	yes|down	1
Cre10.g801169_4532.v6.1			no|down	yes|up	no|down	yes|up	2
Cre10.g421021_4532.v6.1			no|up	no|down	no|down	yes|down	1
Cre17.g702700_4532.v6.1			no|down	no|up	no|up	yes|up	1
Cre17.g730550_4532.v6.1			no|down	no|up	yes|down	yes|down	2
Cre14.g801661_4532.v6.1			no|down	yes|down	no|up	no|up	1
Cre09.g399400_4532.v6.1	FAP199	Found in the flagellar proteome; Putative triacylglycerol lipase	yes|up	yes|up	no|down	no|down	2
Cre12.g517350_4532.v6.1	LSD1	Zinc-finger protein LSD1; Orthologous to LSD1 in Arabidopsis; AtLSD1 monitors a superoxide-dependent signal and negatively regulates a plant cell death pathway in response to signals emanating from cells undergoing pathogen-induced hypersensitive cell death [PMID: 9054508]	no|up	no|up	no|down	yes|down	1
Cre06.g800667_4532.v6.1			no|down	yes|down	no|up	no|down	1
Cre09.g405350_4532.v6.1			no|up	yes|up	no|up	yes|up	2
Cre08.g382825_4532.v6.1			no|up	yes|up	no|down	no|up	1
Cre13.g606450_4532.v6.1		CSB family member have highly similar sequences and show various degrees of N-terminal truncation; C-terminal part similar to transposase DNA-binding domain; is probably part of a (truncated) repeat element	no|down	no|up	no|up	yes|up	1
Cre14.g615950_4532.v6.1			no|down	yes|up	no|down	yes|up	2
Cre16.g660390_4532.v6.1			no|down	yes|up	no|down	yes|up	2
Cre10.g420650_4532.v6.1			no|down	yes|down	no|up	no|down	1
Cre01.g007400_4532.v6.1			no|up	yes|up	no|up	no|up	1
Cre12.g556600_4532.v6.1	GAPN1	Glyceraldehyde 3-phosphate dehydrogenase, nonphosphorylating, NADP-dependent (EC 1.2.1.9), probably cytosolic; based on similarity to GAPN from Nicotiana plumbaginifolia (Swissprot P93338)	no|down	yes|up	no|up	yes|up	2
Cre06.g278123_4532.v6.1	VPS39	Conserved Protein, similar to VPS39 homologues, components of VPS-C complex	no|down	no|down	yes|down	yes|down	2
Cre11.g801323_4532.v6.1			yes|down	no|down	no|up	yes|up	2
Cre16.g679850_4532.v6.1		similar to membrane guanylyl cyclase OlGC7 [Danio rerio]	yes|up	yes|up	no|up	yes|up	3
Cre02.g095051_4532.v6.1			no|up	yes|up	yes|down	no|down	2
Cre04.g227750_4532.v6.1			no|up	no|up	no|up	yes|up	1
Cre16.g682251_4532.v6.1			no|up	yes|up	no|up	no|up	1
Cre13.g606600_4532.v6.1	CGK1	putative cGMP-dependent protein kinase 1, alpha isozyme, serine/threonine kinase domain, protein kinase domain	no|up	no|down	no|down	yes|down	1
Cre16.g674100_4532.v6.1			no|up	yes|down	no|down	yes|down	2
Cre12.g508650_4532.v6.1			no|up	yes|down	no|down	yes|down	2
Cre06.g266950_4532.v6.1			no|up	yes|up	no|down	no|up	1
Cre12.g545650_4532.v6.1			no|up	yes|down	no|down	yes|down	2
Cre02.g800259_4532.v6.1			no|up	yes|up	no|down	no|down	1
Cre05.g238000_4532.v6.1			no|down	no|up	no|up	yes|up	1
Cre06.g800694_4532.v6.1			no|down	no|up	no|up	yes|up	1
Cre12.g530800_4532.v6.1			no|up	yes|up	no|up	no|up	1
Cre12.g496650_4532.v6.1			no|down	no|up	no|up	yes|up	1
Cre03.g145967_4532.v6.1			no|down	no|up	no|up	yes|up	1
Cre06.g800756_4532.v6.1			no|down	no|up	no|up	yes|up	1
Cre01.g800024_4532.v6.1			no|up	yes|up	no|down	no|up	1
Cre02.g095050_4532.v6.1			no|up	yes|up	no|down	no|up	1
Cre10.g458100_4532.v6.1		contains DUF395 domain, found in YeeE and YedE from Escherichia coli. These proteins are integral membrane proteins of unknown function. Many of these proteins contain two homologous regions that are represented by this entry. This region contains several conserved glycines and an invariant cysteine that is probably an important functional residue	yes|down	yes|down	no|up	no|up	2
Cre11.g477950_4532.v6.1			no|down	no|up	no|up	yes|up	1
Cre03.g144747_4532.v6.1			yes|up	yes|up	no|down	no|down	2
Cre03.g194600_4532.v6.1			no|down	yes|down	no|down	yes|down	2
Cre17.g727300_4532.v6.1	NFO2	Possible N-ethylmaleimide reductase	no|up	yes|up	no|down	yes|up	2
Cre10.g457100_4532.v6.1			no|up	no|up	yes|up	yes|up	2
Cre16.g673550_4532.v6.1	CGLD36		no|down	no|up	no|up	yes|up	1
CreCp.g802328_4532.v6.1	psbJ		no|down	no|up	no|down	yes|down	1
Cre09.g387319_4532.v6.1			no|up	yes|up	no|down	no|up	1
Cre14.g610100_4532.v6.1			no|down	yes|down	yes|down	yes|down	3
Cre23.g802171_4532.v6.1			no|down	yes|down	no|no test	yes|down	2
Cre10.g466350_4532.v6.1	SNRK2H	Mediates abiotic stress responses	no|up	no|down	no|down	yes|down	1
Cre08.g800932_4532.v6.1			no|up	yes|up	no|up	no|up	1
Cre08.g358580_4532.v6.1	CMP1		no|down	yes|up	no|down	no|up	1
Cre06.g278231_4532.v6.1			no|down	yes|down	yes|down	yes|down	3
Cre11.g469800_4532.v6.1			no|down	yes|up	no|down	yes|up	2
Cre09.g801091_4532.v6.1			no|down	no|up	no|up	yes|up	1
Cre12.g548350_4532.v6.1		null-allele mutant was isolated (PMID 29743196)	no|down	no|up	no|down	yes|up	1
Cre06.g296600_4532.v6.1	RFS1	More similar to bacterial than to fungal homologues, in contrast to other riboflavin biosynthesis genes which are similar to the genes of spermatophyta	no|down	yes|down	no|up	no|down	1
Cre03.g176930_4532.v6.1		null-allele passenger mutation was isolated (PMID 29743196)	yes|up	no|up	no|up	no|up	1
Cre14.g632700_4532.v6.1			no|down	yes|up	no|down	yes|up	2
Cre01.g011800_4532.v6.1			no|up	yes|down	no|down	yes|down	2
Cre16.g691776_4532.v6.1			no|up	yes|up	no|down	no|up	1
Cre10.g460150_4532.v6.1		Transmembrane protein with a DUF221 domain of unknown function; this domain is present in many eukaryotes, in particular in Arabidopsis ERD4 (early response to dehydration)	no|down	yes|up	no|up	yes|up	2
Cre04.g214150_4532.v6.1	THI4	regulatory protein involved in the synthesis of the thiazole moiety of thiamine pyrophosphate; contains riboswitch THI RNA motif	no|up	yes|up	no|down	no|up	1
Cre06.g257400_4532.v6.1			no|up	no|down	no|down	yes|down	1
Cre11.g467665_4532.v6.1			no|down	yes|up	no|down	yes|up	2
Cre16.g659800_4532.v6.1			no|down	no|up	no|up	yes|up	1
Cre11.g475100_4532.v6.1		Related to GCN5. Probably a diamine N-acetyltransferase	no|up	yes|up	no|down	no|up	1
Cre15.g801732_4532.v6.1			no|down	no|up	no|up	yes|up	1
Cre14.g615550_4532.v6.1			no|down	yes|up	no|down	yes|up	2
Cre10.g427850_4532.v6.1			no|up	yes|up	no|up	yes|up	2
Cre05.g241400_4532.v6.1			yes|up	yes|up	yes|up	yes|up	4
Cre04.g217924_4532.v6.1			no|down	yes|up	no|down	no|up	1
Cre04.g216700_4532.v6.1	PHO5	Major phosphate-repressible, calcium-dependent, secreted extracellular alkaline phosphatase [PMID: 8754684; PMID: 16400166] homolog of Volvox carteri PHOX [gi:4160586, PMID: 9880549].	no|up	yes|up	no|down	no|up	1
Cre12.g535700_4532.v6.1	HSP70D	HSP70D is one of 9 genes encoding HSP7-like proteins in Chlamydomonas; it is more similar to chloroplast than to mitochondrial HSP7s and contains an N-terminal extension, thus might be chloroplast-targeted;	no|down	no|up	no|up	yes|up	1
Cre10.g454000_4532.v6.1		null-allele mutant was isolated (PMID 29743196)	no|down	no|down	no|down	yes|down	1
Cre16.g691600_4532.v6.1			no|down	yes|down	no|down	yes|down	2
Cre02.g145950_4532.v6.1			no|down	no|up	no|up	yes|up	1
Cre09.g399100_4532.v6.1	OPR42	OctotricoPeptide (octotricoPeptide) Repeat (OPR) Protein	no|down	yes|up	no|down	yes|up	2
Cre17.g802106_4532.v6.1			no|up	no|up	no|down	yes|down	1
Cre12.g550000_4532.v6.1			no|up	yes|up	no|down	no|up	1
Cre09.g396100_4532.v6.1	PHC15	Pherophorin-C15 (PHC15) [PMID: 16367971]; belongs to the large pherophorin-family, a family of glycoproteins with a central hydroxyproline-rich (HR) domain.	no|down	yes|down	no|down	yes|down	2
Cre16.g674400_4532.v6.1			no|down	no|down	no|up	yes|up	1
Cre16.g675076_4532.v6.1			no|up	yes|up	no|down	yes|up	2
Cre17.g747847_4532.v6.1			no|up	no|down	no|down	yes|down	1
Cre06.g264300_4532.v6.1	PRPS15	imported to chloroplast; Chloroplast small ribosomal subunit S15	no|down	yes|down	no|down	no|down	1
Cre09.g390245_4532.v6.1			no|up	yes|down	no|up	yes|down	2
Cre16.g693203_4532.v6.1			no|up	yes|up	no|up	no|up	1
Cre16.g675250_4532.v6.1	LPL2	biotin/lipoate A/B protein ligase; lipoyl(octanoyl) transferase	no|down	no|up	no|up	yes|up	1
Cre11.g469350_4532.v6.1	TTL12		no|up	no|up	yes|up	yes|up	2
Cre09.g393100_4532.v6.1			no|up	no|up	yes|up	yes|up	2
Cre06.g248800_4532.v6.1			no|up	yes|up	no|down	no|up	1
Cre03.g800347_4532.v6.1			no|down	no|down	no|up	yes|up	1
Cre12.g551350_4532.v6.1	LAO2	L-amino acid oxidase, accessory subunit M[beta]; induced by nitrogen starvation; gene is next to divergently-transcribed LAO1 coding for oxidase subunit M[alpha]; associates with it in the heavy form of the periplasmic L-aminoacid oxidase; experimentally-determined mature N-terminal sequence :QLAFLDY...; is heavyly O-glycosylated; contains a P-rich region and 6 repeats (actually an almost perfect…	yes|up	yes|up	no|down	no|up	2
Cre12.g801389_4532.v6.1			no|down	no|down	no|up	yes|up	1
Cre09.g394065_4532.v6.1	FAP414	Found in the flagellar proteome	no|up	yes|up	no|up	no|up	1
Cre10.g419950_4532.v6.1			no|up	yes|up	no|down	no|up	1
Cre10.g450600_4532.v6.1			no|up	yes|up	no|down	no|up	1
Cre12.g556000_4532.v6.1	ECP88	extracellular polypeptide Ecp88; induced by sulfur starvation; PMID: 11598240	no|up	no|up	yes|up	no|up	1
Cre14.g623125_4532.v6.1			no|down	yes|down	no|up	no|down	1
Cre16.g694550_4532.v6.1			no|up	no|down	no|up	yes|down	1
Cre04.g213950_4532.v6.1		Scavenger receptor cysteine-rich protein; contains ligand-binding SRCR domain found in speract/scavenger receptor (PMID: 14995912)	no|down	yes|down	yes|up	no|down	2
Cre13.g585000_4532.v6.1			no|up	yes|up	no|down	yes|up	2
Cre01.g035400_4532.v6.1			no|down	yes|up	no|down	no|up	1
Cre11.g801226_4532.v6.1			yes|up	no|up	no|down	yes|down	2
Cre03.g200450_4532.v6.1			no|down	yes|down	no|down	yes|down	2
Cre12.g503250_4532.v6.1			no|down	no|down	no|up	yes|up	1
Cre16.g651700_4532.v6.1			no|up	yes|up	no|up	yes|up	2
Cre25.g756397_4532.v6.1			no|down	yes|down	no|up	no|down	1
Cre17.g727201_4532.v6.1			no|down	yes|up	no|down	yes|up	2
Cre16.g801979_4532.v6.1			yes|up	no|up	no|down	no|down	1
Cre12.g801338_4532.v6.1			no|down	no|up	no|up	yes|up	1
Cre01.g043817_4532.v6.1			no|down	yes|down	no|down	yes|down	2
Cre09.g395695_4532.v6.1			no|up	yes|up	no|down	no|up	1
Cre13.g572272_4532.v6.1			no|up	no|up	no|up	yes|up	1
Cre02.g146550_4532.v6.1			no|up	no|up	no|down	yes|down	1
Cre12.g498450_4532.v6.1			no|down	no|up	no|up	yes|up	1
Cre04.g228550_4532.v6.1			no|up	no|down	no|down	yes|down	1
Cre02.g090050_4532.v6.1	FAP170	Flagellar Associated Protein; found in the flagellar proteome; transcript upregulated during flagellar regeneration [PMID: 157384]	no|down	yes|down	no|down	yes|down	2
Cre14.g623439_4532.v6.1			no|down	yes|down	no|down	yes|down	2
Cre13.g801561_4532.v6.1			no|up	no|up	no|down	yes|down	1
Cre01.g053000_4532.v6.1	GPD2	Identified as GPDH2 (PMID 22358185); Closely related to nearby GPDH3;	no|up	yes|up	no|down	no|up	1
Cre03.g199150_4532.v6.1		NADH-ubiquinone oxidoreductase. This is an NAD dependent epimerase/dehydratase (see SNE series). This looks like NUOA9	no|up	yes|up	no|up	yes|up	2
Cre02.g102776_4532.v6.1			no|up	yes|up	no|down	no|up	1
Cre16.g667700_4532.v6.1			no|up	yes|up	no|down	no|up	1
Cre02.g147100_4532.v6.1	FAP265	Conserved uncharacterized Flagellar Associated Protein; found in the flagellar proteome	no|down	yes|down	no|down	no|down	1
Cre09.g399326_4532.v6.1			no|up	yes|up	no|down	no|up	1
Cre14.g616650_4532.v6.1			no|down	yes|down	no|down	yes|down	2
Cre02.g096400_4532.v6.1	NDUFAF7	Assembly facator for NADH:ubiquinone oxidoreductase (Complex I), mitochondrial; Ortholog to NDUFAF7 in Homo sapiens;	no|down	yes|up	no|up	yes|up	2
Cre02.g101200_4532.v6.1			no|up	yes|up	no|down	no|up	1
Cre03.g800355_4532.v6.1			no|up	yes|up	no|down	no|up	1
Cre17.g714300_4532.v6.1			no|down	no|up	no|up	yes|up	1
Cre12.g485600_4532.v6.1	SNRK2M	Mediates abiotic stress responses	no|up	yes|up	no|up	yes|up	2
Cre01.g025551_4532.v6.1			no|up	yes|up	no|down	no|up	1
Cre03.g183300_4532.v6.1			no|down	yes|up	no|down	yes|up	2
Cre06.g306601_4532.v6.1	ANS1	Putative anthranilate synthase, alpha subunit, component I-2 (ASA2) [EC:4.1.3.27]	no|down	yes|up	no|down	no|up	1
Cre08.g800952_4532.v6.1			no|up	no|down	no|down	yes|down	1
Cre02.g079000_4532.v6.1	POB21	Found in basal body proteome	no|up	yes|up	no|down	no|up	1
Cre12.g546550_4532.v6.1	FEA1	Expression induced by Fe deficiency; secreted/ glycosylated; FEA proteins are lost to the medium in cell-wall less mutants, which makes them more sensitive to Fe deficiency; Complements Arabidopsis thaliana irt1 mutant and yeast ftr1 and fet3 fet4 mutants; Increases Fe content in A. thaliana and cassava roots; High-CO2 inducible	yes|up	yes|up	yes|up	yes|up	4
Cre07.g325746_4532.v6.1	RPL38	Component of cytosolic 80S ribosome and 60S large subunit	no|down	yes|down	yes|up	no|up	2
Cre03.g800328_4532.v6.1			no|down	yes|up	no|up	yes|up	2
Cre02.g147450_4532.v6.1			no|down	yes|up	no|up	yes|up	2
Cre16.g673700_4532.v6.1			no|down	yes|up	no|down	yes|up	2
Cre05.g238950_4532.v6.1	CGLD33		no|down	yes|down	no|up	no|down	1
Cre06.g271950_4532.v6.1	CGL135	Uso1 / p115 like vesicle tethering protein;	no|up	yes|up	no|up	no|up	1
Cre03.g154900_4532.v6.1		null-allele mutant was isolated (PMID 29743196)	no|up	yes|up	no|up	yes|up	2
Cre17.g726550_4532.v6.1			no|down	no|down	no|down	yes|down	1
Cre03.g152000_4532.v6.1	MCS1	similar to N-terminus of Arabidopsis ABA3	no|up	yes|up	no|up	yes|up	2
Cre09.g394658_4532.v6.1	LCI28	Contains Aldo/keto reductase family (pfam00248.12). This family includes a number of K+ ion channel beta chain regulatory domains - these are reported to have oxidoreductase activity. Low-CO2 inducible gene revealed by cDNA array analyses. Acclimation to	no|up	yes|up	no|down	no|down	1
Cre14.g620300_4532.v6.1	ASB1	Anthranilate synthase beta subunit; based on similarity to Arabidopsis homolog	no|down	yes|up	no|down	no|up	1
Cre01.g025150_4532.v6.1	CPLD15	Conserved in the Plant Lineage and Diatoms	no|down	yes|down	no|down	yes|down	2
Cre14.g632350_4532.v6.1	FAP138	Flagellar Associated Protein, found in the flagellar proteome	no|down	yes|down	no|down	yes|down	2
Cre08.g385350_4532.v6.1			no|up	yes|up	no|up	yes|up	2
Cre11.g801314_4532.v6.1			no|down	yes|down	no|up	no|down	1
Cre01.g019700_4532.v6.1	PAP7	Non-canonical poly(A) polymerase (ncPAP) with PAP/25A core domain; probably inactive as it lacks the catalytic Asp residues; conserved in green algae with most orthologs showing the catalytic residues; related to MUT68, PAP10 and PAP6	no|up	yes|up	no|up	yes|up	2
Cre02.g104150_4532.v6.1		null-allele passenger mutation was isolated (PMID 29743196)	no|up	yes|up	no|down	no|up	1
Cre06.g311500_4532.v6.1			no|up	yes|up	yes|up	yes|up	3
Cre06.g800744_4532.v6.1			no|up	no|down	no|down	yes|down	1
Cre10.g466450_4532.v6.1			no|up	yes|up	no|down	no|up	1
Cre07.g345850_4532.v6.1	MRPL35		no|down	no|up	no|up	yes|up	1
Cre05.g231000_4532.v6.1		four close paralogs in C. reinhardtii, more distant homologs in Tetrabaena and Gonium	no|down	no|up	no|up	yes|up	1
Cre06.g271200_4532.v6.1		CoA-disulfide reductase; flavoprotein, putative NADH oxidase, bacterial type	no|down	yes|down	no|up	no|down	1
Cre06.g278129_4532.v6.1			no|up	yes|up	no|up	yes|up	2
Cre02.g095091_4532.v6.1			no|up	yes|down	no|down	yes|down	2
Cre02.g109366_4532.v6.1			no|down	yes|down	no|down	yes|down	2
Cre15.g801669_4532.v6.1			no|down	yes|up	yes|down	yes|up	3
Cre02.g107650_4532.v6.1			no|no test	yes|up	no|up	yes|up	2
Cre06.g292050_4532.v6.1	MMP21	Matrix metalloproteinase belonging to the M11 peptidase family	no|down	no|down	no|down	yes|down	1
Cre12.g492750_4532.v6.1			no|down	no|up	no|up	yes|up	1
Cre01.g030900_4532.v6.1			no|up	yes|up	no|down	yes|up	2
Cre17.g698150_4532.v6.1	CYCR4		no|down	yes|up	no|up	yes|up	2
Cre08.g375301_4532.v6.1			no|down	yes|up	no|up	yes|up	2
Cre09.g801046_4532.v6.1			no|down	yes|down	no|up	no|down	1
Cre16.g661300_4532.v6.1	THB10	oxygen-binding heme protein belonging to group I of truncated 2-on2 hemoglobins (trHbs); homologs are found in bacteria, plants and unicellular eukaryotes (Paramecium, Tetrahymena); there are several pairs of related and linked genes in this family, this one is next to THB7, THB8 and THB9 on Chr_16; may carry out NO dioxygenation in the presence of nitrate reductase acting as an electron donnor	no|down	yes|down	no|down	yes|down	2
Cre12.g555550_4532.v6.1			no|up	yes|up	no|down	no|up	1
Cre02.g078350_4532.v6.1			no|down	yes|down	no|down	yes|down	2
Cre13.g801584_4532.v6.1			no|up	yes|up	no|up	yes|up	2
Cre06.g295100_4532.v6.1			no|up	yes|up	no|down	no|up	1
Cre09.g399914_4532.v6.1	SSA8	identified by comparative genomics as being present only in organisms having cilia, including non-motile cilia; may have role in sensing, structure and/or assembly (SSA)	no|down	yes|down	no|up	no|down	1
Cre16.g674179_4532.v6.1			no|down	yes|down	no|down	yes|down	2
Cre13.g569050_4532.v6.1			no|down	yes|down	no|down	no|down	1
Cre02.g098300_4532.v6.1			no|up	yes|up	no|down	no|up	1
Cre05.g233303_4532.v6.1		null-allele passenger mutation was isolated (PMID 29743196)	no|down	yes|up	no|up	yes|up	2
Cre04.g221301_4532.v6.1	CYCD5	D type cyclin. Contains LXCXE motif that binds to retinoblastoma related proteins.	no|down	yes|up	no|up	yes|up	2
Cre07.g332550_4532.v6.1	PSL1	contains YD and GxGD motifs typical of typical of A22 family aspartic proteases, presenilins/signal peptide peptidases; belongs to SPP type, cleaving only type II transmembrane helices (C-terminus towards cytosol); probably involved in clearance of signal peptides and in signaling; contains no signal peptide; presence of a C-terminal KKxx motif, predicted to face the cytosol, explains retention i…	no|down	no|down	no|up	yes|up	1
Cre12.g557750_4532.v6.1	DGTT1		no|down	no|up	no|up	yes|up	1
Cre04.g224850_4532.v6.1			no|down	yes|up	no|down	no|up	1
Cre04.g228675_4532.v6.1			no|up	yes|up	no|down	yes|up	2
Cre15.g801840_4532.v6.1			no|down	no|up	no|up	yes|up	1
Cre02.g078050_4532.v6.1			no|up	no|down	no|down	yes|down	1
Cre01.g029700_4532.v6.1			no|up	no|down	yes|up	no|up	1
Cre17.g747597_4532.v6.1			no|up	no|down	no|down	yes|down	1
Cre13.g583100_4532.v6.1			no|up	yes|up	no|down	no|down	1
Cre16.g654600_4532.v6.1	PHC56	Belongs to the large pherophorin-family, a family of glycoproteins with a central hydroxyproline-rich (HR) domain;	no|up	yes|up	no|down	no|up	1
Cre12.g801496_4532.v6.1			no|up	no|up	yes|down	no|down	1
Cre07.g341555_4532.v6.1			no|down	no|up	no|up	yes|up	1
Cre10.g441700_4532.v6.1			no|down	no|up	no|up	yes|up	1
Cre48.g761197_4532.v6.1	PRPL3	imported to chloroplast; Chloroplast large ribosomal subunit protein L3	no|down	no|down	no|down	yes|down	1
Cre12.g801345_4532.v6.1			yes|down	yes|down	no|up	no|up	2
Cre09.g395850_4532.v6.1			no|down	yes|up	no|down	no|up	1
Cre17.g802022_4532.v6.1			no|down	no|up	no|up	yes|up	1
Cre07.g313143_4532.v6.1			no|up	yes|up	no|down	yes|up	2
Cre02.g112266_4532.v6.1			no|down	no|down	no|down	yes|down	1
Cre11.g475750_4532.v6.1			no|up	yes|up	no|down	no|up	1
Cre09.g401900_4532.v6.1			no|up	yes|up	no|down	no|up	1
Cre09.g405200_4532.v6.1	MRPL13		no|down	no|up	no|up	yes|up	1
Cre06.g294100_4532.v6.1		null-allele mutant was isolated (PMID 29743196)	no|down	yes|down	no|down	yes|down	2
Cre08.g375650_4532.v6.1	CNS1	Co-chaperone of cytosolic HSP90; TTC4 in mammalian cells; essential in yeast	no|down	no|up	no|down	yes|up	1
Cre16.g691550_4532.v6.1			no|up	no|up	no|down	yes|down	1
Cre13.g572750_4532.v6.1	AMX3	Amiloride-binding protein (ABP); (Histaminase); Diamine oxidase (DAO); could be involved in putrescine degradation; functions as a homodimer, each subunit containing a Cu ion and a 2,4,5-trihydroxyphenylalanine quinone (TPQ) cofactor	no|up	yes|up	no|down	yes|up	2
Cre16.g681600_4532.v6.1		Belongs to a family of 14 genes, sometimes found in pairs or clusters, with homologs only in Gonium; function unknown	no|down	no|up	yes|down	no|down	1
Cre05.g238687_4532.v6.1	PHC35	Belongs to the large pherophorin-family, a family of glycoproteins with a central hydroxyproline-rich (HR) domain;	no|up	yes|up	no|down	no|up	1
Cre01.g016450_4532.v6.1			no|down	no|up	no|up	yes|up	1
Cre16.g676700_4532.v6.1			no|up	no|down	no|down	yes|down	1
Cre02.g095065_4532.v6.1			no|up	yes|up	yes|down	no|down	2
Cre10.g462050_4532.v6.1		Putative protein tyrosine kinase identified through multi-level HMM library for kinase classification (PMID: 17557329)	no|down	yes|up	no|down	yes|up	2
Cre14.g615700_4532.v6.1			no|up	yes|up	no|up	no|up	1
Cre02.g141066_4532.v6.1			no|up	yes|up	no|down	yes|up	2
Cre01.g003850_4532.v6.1	CYP747A1	cytochrome P450, unknown function	no|down	yes|up	no|down	yes|up	2
Cre14.g617450_4532.v6.1	HSP22E	small heat shock protein containing an alpha-crystallin domain; Shown to be chloroplast-targeted; interacts with heat-aggregated proteins but also with membranes after H2O2 treatment; induced by heat, high light and H2O2; HSP22E and HSP22F are arranged head-to-head and share 98% identical nucleotide sequence in coding region (96% identical amino acid residues). 5' UTR sequences are 85% identical;…	no|down	no|up	yes|up	yes|up	2
Cre02.g106450_4532.v6.1		P-loop containing nucleoside triphosphate hydrolases superfamily protein; very similar to Cre02.g106450	no|up	yes|up	no|down	no|up	1
Cre16.g678551_4532.v6.1		C-terminal domain similar to membrane guanylyl cyclase OlGC7 [Oryzias latipes]	no|down	yes|up	yes|down	no|up	2
Cre02.g096950_4532.v6.1			no|down	no|up	no|up	yes|up	1
Cre15.g801834_4532.v6.1			no|down	yes|down	yes|up	no|up	2
Cre12.g503950_4532.v6.1			no|down	yes|up	no|up	yes|up	2
Cre03.g199450_4532.v6.1	MINE2	putative MinE homolog, chloroplast division site-determinant	no|down	yes|up	no|down	yes|up	2
Cre08.g385550_4532.v6.1			no|up	no|up	yes|up	yes|up	2
Cre17.g725900_4532.v6.1			no|down	no|up	no|up	yes|up	1
Cre07.g325760_4532.v6.1		Contains a predicted C-terminal transmembrane domain.	no|up	yes|up	no|down	no|up	1
Cre02.g117175_4532.v6.1			no|down	yes|down	no|down	yes|down	2
Cre06.g289033_4532.v6.1			no|up	yes|up	no|down	yes|up	2
Cre06.g800666_4532.v6.1			no|down	no|up	no|up	yes|up	1
Cre08.g365400_4532.v6.1	PRPL31	imported to chloroplast; Chloroplast large ribosomal subunit protein L31	no|down	no|down	no|down	yes|down	1
Cre02.g800277_4532.v6.1			no|down	no|up	no|down	yes|up	1
Cre06.g800665_4532.v6.1			no|down	yes|down	no|up	no|down	1
Cre06.g282251_4532.v6.1			no|down	no|up	no|up	yes|up	1
Cre16.g681450_4532.v6.1		protein of unknown function with ankyrin repeats	no|up	yes|up	no|down	no|up	1
Cre01.g035150_4532.v6.1			no|down	no|down	yes|up	no|up	1
Cre10.g446350_4532.v6.1	CGLD14		no|down	no|up	no|up	yes|up	1
Cre12.g554100_4532.v6.1			no|down	yes|up	yes|down	no|up	2
Cre12.g488450_4532.v6.1	VSP3	Extracellular matrix protein (vegetative cell wall protein) similar to ISG (Volvox carteri) [PMID: 1600938], both are glycoproteins with a hydroxyproline-rich (HR) domain. [PMID: 8000007]; contains Glucan-b1,3-glucosidase domain	no|up	no|up	no|down	yes|down	1
Cre09.g402050_4532.v6.1			no|down	yes|up	no|down	yes|up	2
Cre03.g181050_4532.v6.1			no|down	yes|down	no|down	yes|down	2
Cre09.g389504_4532.v6.1			no|down	yes|down	no|down	yes|down	2
Cre09.g403071_4532.v6.1			no|down	yes|up	no|down	yes|up	2
Cre15.g801837_4532.v6.1			no|up	yes|up	no|down	yes|up	2
Cre05.g235102_4532.v6.1			no|up	yes|down	no|down	yes|down	2
Cre04.g225400_4532.v6.1			no|down	no|up	no|up	yes|up	1
Cre01.g019950_4532.v6.1		DnaJ-like protein; probably cytosolic, as judged from absence of N-terminal extension and from homology with cytosolic PSI1 from S. pombe; annotation for PSI1: required for nuclear migration during mitosis and for the normal initiation of translation; Als	no|down	no|down	no|up	yes|up	1
Cre02.g080500_4532.v6.1			no|down	yes|down	no|down	yes|down	2
Cre04.g215000_4532.v6.1	BKT1	beta-carotene C-4 oxygenase (beta-carotene ketolase), putative chloroplast precursor (CBK) (crtW); overexpression after removal of the 116 aa C-terminal extension leads to high accumulation of astaxanthin and other ketocarotenoids	no|down	yes|up	no|down	no|up	1
Cre12.g801340_4532.v6.1			no|down	yes|up	no|down	yes|up	2
Cre06.g283600_4532.v6.1			no|down	no|up	no|up	yes|up	1
Cre11.g468350_4532.v6.1			no|up	yes|up	no|down	no|up	1
Cre06.g293000_4532.v6.1	PRI2	ts-lethal mutations block in S/M (PMID 25336509)	no|up	yes|up	yes|down	no|up	2
Cre17.g707137_4532.v6.1			no|down	no|up	yes|down	no|down	1
Cre08.g367100_4532.v6.1			no|up	yes|up	no|up	no|up	1
Cre03.g146567_4532.v6.1			no|down	yes|up	no|down	no|up	1
Cre17.g802069_4532.v6.1			no|up	no|up	no|up	yes|up	1
Cre06.g288100_4532.v6.1			no|up	yes|up	no|down	no|up	1
Cre01.g053150_4532.v6.1	GPD3	Identified as GPDH3 (PMID 22358185); Closely related to nearby GPDH2	no|up	no|up	no|up	yes|up	1
Cre13.g563500_4532.v6.1			no|up	yes|up	no|down	no|up	1
Cre13.g603950_4532.v6.1	CYN50	Putative peptidyl-prolyl cis-trans isomerase, cyclophilin-type; similar to CYN48-CYN53	no|up	yes|up	no|down	no|up	1
Cre03.g800363_4532.v6.1			no|down	no|up	no|up	yes|up	1
Cre07.g357700_4532.v6.1			no|up	no|down	no|down	yes|down	1
Cre15.g801749_4532.v6.1			no|down	yes|up	no|up	yes|up	2
Cre10.g439750_4532.v6.1			no|down	yes|down	no|up	no|down	1
Cre03.g172550_4532.v6.1	PRMT1	Protein-/Histone-arginine N-methyltransferase; protein arginine N-methyltransferase (ChromDB PRMT341). ChromoDB PRMT341. Ribosomal L11 methyltransferase-like	no|down	yes|up	no|down	yes|up	2
Cre12.g544650_4532.v6.1			no|up	yes|up	no|up	no|up	1
Cre12.g554103_4532.v6.1	CGL74		no|down	yes|up	no|down	yes|up	2
Cre04.g228850_4532.v6.1			no|up	no|down	no|down	yes|down	1
Cre08.g367400_4532.v6.1	LHCSR3B	LHCSR3.2	no|up	yes|up	no|down	no|up	1
Cre14.g618250_4532.v6.1			no|up	no|down	yes|up	no|up	1
Cre16.g648400_4532.v6.1			no|down	no|up	yes|up	yes|up	2
Cre30.g757997_4532.v6.1			no|down	yes|down	no|up	no|down	1
Cre06.g309000_4532.v6.1	NAR1B	Inorganic carbon channel localized at chloroplast membrane; Nitrite transporter-homologue, possibly chloroplastic [PMID: 11912227, AY612639]; significant similarities with two anion transporters, the chloroplastic nitrite transporter NAR1 and formate transporters in bacteria. LCIA Induced by CO2-limiting stress but not regulated by nitrogen species through CCM1 [PMID: 15235119]	no|down	yes|up	no|down	yes|up	2
Cre03.g212977_4532.v6.1			no|up	yes|up	no|up	yes|up	2
Cre03.g186950_4532.v6.1			no|up	no|up	no|up	yes|up	1
Cre03.g176300_4532.v6.1			no|up	yes|up	no|down	no|up	1
Cre07.g319650_4532.v6.1	FXL5	FixL like homolog 5 (FXL). PAS region shows high identity to Rhizobial FixL proteins.	no|up	yes|up	no|down	no|up	1
Cre17.g706850_4532.v6.1			no|up	yes|up	no|down	no|up	1
Cre12.g514850_4532.v6.1	HSP90C	HSP90C is one of 3 HSP90 genes in Chlamydomonas; HSP90C is localized to the chloroplast; it is inducible by heat shock and light, forms dimers and interacts with plastidic HSP70B; it exhibits weak ATPase activity, which is inhibited by radicicol; PMID: 16143837 and 15995001	no|down	yes|up	no|down	yes|up	2
Cre07.g326500_4532.v6.1			no|down	no|up	no|up	yes|up	1
Cre12.g530350_4532.v6.1	IRT2	Similarity to ZIP GufA-like subfamily; expression induced specifically during Fe deficiency; Physically linked to IRT1; Target of CRR1	no|up	no|down	yes|up	yes|up	2
Cre26.g756747_4532.v6.1			yes|down	no|up	no|down	yes|up	2
Cre17.g715150_4532.v6.1			no|up	no|down	no|down	yes|down	1
Cre10.g420200_4532.v6.1			no|up	yes|up	no|down	no|up	1
Cre16.g649050_4532.v6.1		contains N-terminal NO-sensing and dimerization domains; similar to guanylate cyclase soluble, beta-2 chain(GCS-beta-2) [Bos taurus]	no|up	no|down	no|down	yes|down	1
Cre14.g610750_4532.v6.1			no|down	yes|up	no|down	yes|up	2
Cre10.g431250_4532.v6.1		Probable domain of larger protein similar to guanylate cyclase beta-2 chain from Bos taurus XP_587526.2	no|up	yes|down	no|down	yes|down	2
Cre02.g095087_4532.v6.1		null-allele mutant was isolated (PMID 29743196)	no|down	yes|down	no|down	yes|down	2
Cre09.g389050_4532.v6.1		Contains a predicted C-terminal transmembrane domain.	no|down	yes|up	no|down	no|up	1
Cre11.g467527_4532.v6.1		Target of CRR1	no|down	yes|up	no|up	yes|up	2
Cre06.g257300_4532.v6.1			no|down	yes|down	no|down	yes|down	2
Cre01.g030600_4532.v6.1		MAPKKK4; MAP (Mitogen-Activated) Kinase Kinase Kinase Homolog 4; MEK Kinase 4; MAP3K4; null-allele mutant was isolated (PMID 29743196)	no|down	yes|up	no|down	no|up	1
Cre09.g801066_4532.v6.1			no|up	no|down	no|down	yes|down	1
Cre05.g800534_4532.v6.1			no|down	no|down	no|up	yes|up	1
Cre02.g083550_4532.v6.1			no|down	yes|up	no|down	yes|up	2
Cre52.g802240_4532.v6.1			no|down	yes|down	no|up	no|up	1
Cre09.g801088_4532.v6.1			yes|down	no|down	no|up	no|up	1
Cre07.g325752_4532.v6.1		Initially annotated as FAP258, Flagellar Associated Protein, found in the flagellar proteome, but gene model was later split	no|down	no|up	no|up	yes|up	1
Cre02.g095300_4532.v6.1			no|up	yes|down	yes|down	yes|down	3
Cre12.g518500_4532.v6.1			no|up	yes|up	no|down	no|up	1
Cre12.g490800_4532.v6.1			yes|down	no|down	no|up	no|up	1
Cre12.g491952_4532.v6.1			no|down	yes|up	no|down	no|up	1
Cre12.g801441_4532.v6.1			no|down	no|down	yes|up	yes|up	2
Cre01.g002550_4532.v6.1	FAP335		no|down	no|down	no|down	yes|down	1
Cre17.g802079_4532.v6.1			no|up	yes|down	no|up	yes|down	2
Cre12.g510850_4532.v6.1	CGL73	Conserved in the Green Lineage	no|down	yes|up	no|down	yes|up	2
Cre16.g650300_4532.v6.1	HTR25	Replication linked H3; histone gene cluster XXV (type 43)	no|down	yes|down	no|up	no|up	1
Cre05.g234550_4532.v6.1	FBA3	Fructose-1,6-bisphosphate aldolase 1 (EC:4.1.2.13); Calvin-Benson-Bassham cycle enzyme [Genbank entry X69969]	no|up	no|down	no|down	yes|down	1
Cre08.g358575_4532.v6.1			no|down	no|up	no|down	yes|up	1
Cre08.g380201_4532.v6.1	SHKD1	(EC:4.2.1.1 -- 1.1.1.25); fusion protein similar to that described for tomato [PMID: 11299368]; predicted mitochondrial by Target-P, but plastidic by homology	no|down	yes|up	no|down	yes|up	2
Cre05.g230900_4532.v6.1	DPP1		no|down	yes|down	no|down	yes|down	2
Cre12.g551950_4532.v6.1	LTD1	Conserved in the Green Lineage; deletion mutants have no functional LHCI, a function in LHCP delivery and PSI assembly was postulated	no|down	no|up	no|up	yes|up	1
Cre05.g236150_4532.v6.1			no|down	no|up	no|up	yes|up	1
Cre08.g367800_4532.v6.1		probably an ADP-ribose diphosphatase	no|down	no|up	no|up	yes|up	1
Cre07.g320150_4532.v6.1		DnaJ-like protein; probably targeted to ER, as judged from high homology to Arabidopsis Q9LZK5 predicted by TargetP (reliability score 1) to be targeted to the ER; contains N-terminal J-domain (pfam00226) and DnaJ C-ter domain (pfam01556).	no|down	no|up	no|up	yes|up	1
Cre10.g429750_4532.v6.1	FAP417	Found in the flagellar proteome	no|down	yes|up	no|down	yes|up	2
Cre09.g402812_4532.v6.1			no|down	no|down	no|up	yes|up	1
Cre17.g706250_4532.v6.1			no|up	no|down	no|down	yes|down	1
Cre13.g801536_4532.v6.1			no|down	no|down	yes|up	yes|up	2
Cre08.g361400_4532.v6.1			yes|up	no|up	no|down	yes|down	2
Cre07.g338000_4532.v6.1	MCM2	Homologous to MCM2 DNA replication protein	no|up	yes|up	no|up	yes|up	2
Cre10.g433800_4532.v6.1		Belongs to family E of Chlamydomonadale-specific proteins, found in clusters, mostly on chromosome 8 and carrying two Ser/Pro-rich domains; function unknown but members have been found in the flagellar proteome	no|up	no|down	no|down	yes|down	1
Cre09.g393654_4532.v6.1		Member of a family of proteins [PMID: 16720695, 16622701] related to Volvox carteri RegA, which is a putative transcription repressor [PMID: 9895312] containing a SAND domain (IPR000770 SAND; PF01342); genetically linked to RLS8	no|down	no|down	no|down	yes|down	1
Cre14.g627800_4532.v6.1			no|down	no|down	no|up	yes|up	1
Cre01.g800084_4532.v6.1			no|up	no|down	no|down	yes|down	1
Cre17.g802120_4532.v6.1			no|down	no|up	no|up	yes|up	1
Cre02.g145451_4532.v6.1			no|down	yes|down	no|down	yes|down	2
Cre12.g801397_4532.v6.1			no|up	yes|down	no|up	yes|down	2
Cre07.g800849_4532.v6.1			no|down	no|up	yes|down	no|down	1
Cre06.g272750_4532.v6.1			no|up	no|up	yes|down	no|down	1
Cre02.g800244_4532.v6.1			no|down	yes|down	yes|up	no|up	2
Cre10.g801136_4532.v6.1			no|up	no|up	yes|down	yes|down	2
Cre12.g530900_4532.v6.1			no|down	yes|up	no|down	yes|up	2
Cre15.g635100_4532.v6.1			no|down	yes|up	no|down	no|up	1
Cre11.g483100_4532.v6.1			no|down	yes|down	no|up	no|down	1
Cre16.g684043_4532.v6.1	ALDH24	Family 24 aldehyde dehydrogenase	no|down	yes|up	no|down	yes|up	2
Cre16.g683900_4532.v6.1			no|up	no|down	no|down	yes|down	1
Cre16.g661050_4532.v6.1	RPL34	Cytosolic 60S large ribosomal subunit protein L34	no|down	yes|down	no|up	no|up	1
Cre16.g670501_4532.v6.1			no|up	yes|up	no|up	no|up	1
Cre03.g203500_4532.v6.1			no|up	yes|up	no|down	no|up	1
Cre04.g218450_4532.v6.1			no|up	yes|up	no|up	yes|up	2
Cre03.g169550_4532.v6.1	AOX2	Alternative oxidase, mitochondrial precursor (see gi 9930474 gb AAG02081.1 AF285187_1[9930474])	no|down	no|down	yes|down	yes|down	2
Cre07.g346900_4532.v6.1		Target of CRR1	no|down	yes|up	yes|up	yes|up	3
Cre10.g463200_4532.v6.1			no|up	no|up	no|up	yes|up	1
Cre03.g194350_4532.v6.1			no|up	yes|up	no|down	yes|up	2
Cre17.g705843_4532.v6.1		Eight-member family found found at two loci on chromosomes 16 and 17	no|down	no|up	no|up	yes|up	1
Cre03.g146047_4532.v6.1			yes|down	no|up	no|down	yes|up	2
Cre07.g356250_4532.v6.1	CYP741A1		no|up	yes|down	no|up	yes|down	2
Cre07.g335850_4532.v6.1			no|up	no|up	no|down	yes|down	1
Cre12.g801492_4532.v6.1			no|down	no|up	no|up	yes|up	1
Cre17.g733650_4532.v6.1	BIO3	Biotin biosynthesis protein BIOF 7-keto-8-aminopelargonic acid synthase; Ortholog of BIOF (AT5G04620) in Arabidopsis thaliana	no|down	no|down	no|up	yes|up	1
Cre03.g158900_4532.v6.1	DLA2	Dihydrolipoamide acetyltransferase (EC 2.3.1.12), E2 component of the plastidic,pyruvate dehydrogenase complex; similarity to Arabidopsis plastidic LTA2 (GenBank NP_189215); identified as RPB63, binding psbA mRNA, and possibly involved in regulation of psbA translation;	no|up	no|down	no|down	yes|down	1
Cre14.g617650_4532.v6.1		Ca+-calmodulin dependent 3',5'-cyclic-nucleotide phosphodiesterase similar to that from Mus musculus: PDE1B_mouse. Adjacent to PDE2 and PDE3	no|up	no|down	no|down	yes|down	1
Cre17.g723300_4532.v6.1			no|down	yes|down	no|down	yes|down	2
Cre05.g248400_4532.v6.1	CAH4	Type beta_CA_cladeC; Mitochondrial carbonic anhydrase. Probably regulated by CCM1 [PMID: 15235119]; Acclimation to changing CO2 concentrations and light intensities was studied by Yamano et al. 2008 [PMID: 18322145], identified in their table as MCA	yes|down	yes|up	yes|down	yes|up	4
Cre15.g637000_4532.v6.1			no|up	no|down	no|down	yes|down	1
Cre02.g095148_4532.v6.1			no|down	no|up	no|down	yes|up	1
Cre02.g090900_4532.v6.1		Related to MRS3/4	no|up	yes|up	no|up	no|up	1
Cre07.g317950_4532.v6.1			no|down	yes|down	no|down	yes|down	2
Cre10.g438650_4532.v6.1		Putative adenylate kinase	no|up	yes|up	no|up	yes|up	2
Cre13.g565675_4532.v6.1			yes|up	no|up	yes|down	yes|down	3
Cre12.g801387_4532.v6.1			no|up	yes|up	no|up	no|up	1
Cre02.g095134_4532.v6.1			no|down	yes|down	no|down	yes|down	2
Cre13.g801583_4532.v6.1			no|up	no|down	no|down	yes|down	1
Cre06.g275200_4532.v6.1			no|up	yes|up	no|down	no|up	1
Cre05.g234400_4532.v6.1			no|up	no|down	no|down	yes|down	1
Cre10.g801219_4532.v6.1			no|down	no|up	no|up	yes|up	1
Cre01.g010864_4532.v6.1		Localization and function not clear, is related to bacterial PrfB (RF2) which serves UAA and UGA stop codons, but the UGA stop codon is not used in chloroplasts and mitochondria.	no|down	no|up	no|down	yes|up	1
Cre17.g802039_4532.v6.1			no|down	yes|down	no|up	yes|down	2
Cre05.g800541_4532.v6.1			no|up	no|down	no|down	yes|down	1
Cre17.g736400_4532.v6.1	SCC3		no|up	yes|up	no|up	yes|up	2
Cre06.g278249_4532.v6.1	AST5	Putative aspartate aminotransferase (EC 2.6.1.1); appears to lack an organelle targeting sequence; subcellular localization unsure; most closely related to aminotransferases from Thermus and from Cyanobacteria; could transaminate other substrates; Putativ	no|down	no|up	no|up	yes|up	1
Cre17.g734757_4532.v6.1		converts 5-methylcytosine (5mC) to 5-glyceryl-methylcytosines (5gmC) using vitamin C (not 2-oxoglutarate) as a co-substrate; Fe-dependent dioxygenase; homologous to TET1/CMD1; part of a Helitron transposon	no|down	no|down	yes|up	yes|up	2
Cre05.g800526_4532.v6.1			no|up	yes|up	no|up	yes|up	2
Cre14.g633700_4532.v6.1			no|up	yes|up	no|up	yes|up	2
Cre10.g425450_4532.v6.1		Putative flavin-containing amine oxidase	no|down	yes|down	no|up	no|down	1
Cre13.g585450_4532.v6.1			no|down	yes|down	no|down	yes|down	2
Cre13.g573100_4532.v6.1		contains a DUF21 transmembrane domain of unknown function and 2 CBS domains (found in Hemolysins and Mg2+/CO2 transporters CorB CorC); similarity to many Arabidopsis proteins and to yeast Mam3p, involved in mitochondrial biogenesis	no|down	no|down	yes|down	yes|down	2
Cre11.g475800_4532.v6.1			no|up	yes|up	no|up	yes|up	2
Cre09.g405750_4532.v6.1	CAH8	from cDNA data; null-allele mutant was isolated (PMID 29743196)	no|down	no|down	no|down	yes|down	1
Cre08.g381000_4532.v6.1			no|up	yes|up	yes|down	no|down	2
Cre05.g234150_4532.v6.1			no|up	yes|up	no|down	yes|up	2
Cre11.g467762_4532.v6.1			no|up	yes|up	no|down	no|up	1
Cre08.g381100_4532.v6.1			no|up	yes|up	no|up	no|up	1
Cre03.g144344_4532.v6.1			no|up	no|down	no|down	yes|down	1
Cre02.g800179_4532.v6.1			no|down	yes|down	no|up	no|up	1
Cre12.g496500_4532.v6.1			no|down	yes|up	no|up	yes|up	2
Cre01.g047950_4532.v6.1	IFT27	Small GTPase distantly related to Rab-like proteins from mammals, found in the flagellar proteome [PMID: 15998802]; belongs to IFT-B1 particle;	no|down	yes|down	no|up	no|down	1
Cre04.g230732_4532.v6.1			no|up	yes|up	no|down	no|up	1
Cre15.g801676_4532.v6.1			no|down	yes|up	no|down	yes|up	2
Cre16.g694850_4532.v6.1	NAGS1	Involved in arginine biosynthesis; transfers the acetyl group from N-acetylornithine to glutamate to produce N-acetylglutamate, thus replenishing the biosynthetic pool; similar to bacterial ArgJ; probably marked by mutation arg10; the precursor self-cleaves at PxM-ATML processing site conserved in all eukaryotes, yielding two fragments that remain associated within an ?2 ?2 heterotetramer	no|down	no|down	yes|down	no|down	1
Cre03.g207800_4532.v6.1	CAD1	Related to Cinnamyl-alcohol dehydrogenase (CAD) proteins in Arabidopsis	no|down	yes|down	no|down	yes|down	2
Cre16.g657200_4532.v6.1	GOX17	The substrate of this oxidase is unsure, as the similarity is to both glyoxal oxidases and galactose oxidases, found in fungi, bacteria, animals and plants (both use the same Tyr radical / metal mechanism); the plant homologues are secreted, but the fate of the Chlamydomonas isoforms is uncertain; belongs to a family of 20 genes more related to each other than to their higher plant homologues, co…	no|up	yes|up	no|down	no|up	1
Cre03.g800373_4532.v6.1			no|up	yes|down	no|up	yes|down	2
Cre03.g188700_4532.v6.1	PLAP6	PAP-fibrillin family protein	no|up	yes|up	yes|down	no|up	2
Cre04.g217932_4532.v6.1	PRPL35	imported to chloroplast	no|up	no|up	yes|down	yes|down	2
Cre15.g639503_4532.v6.1		ts-lethal mutant was isolated (PMID 29743196)	no|down	yes|up	no|down	yes|up	2
Cre09.g415950_4532.v6.1	MRPL6	Probably dual-targeted to the mitochondrion and chloroplast	no|down	yes|down	no|down	no|down	1
Cre03.g189350_4532.v6.1			no|down	no|up	no|down	yes|up	1
Cre04.g223050_4532.v6.1	CAH2	Carbonic anhydrase 2 (CA2), alpha type; periplasmic localization; high-CO2-inducible [PMID: 212472]; identical to CAH2_CHLRE, P24258 (gi:115455). The inorganic carbon-concentrating mechanism has been reviewed by Spalding (28) [PMID: 1759798].	no|down	no|up	yes|down	no|down	1
Cre14.g620750_4532.v6.1			no|down	no|up	no|up	yes|up	1
Cre01.g017050_4532.v6.1			no|up	no|down	no|up	yes|down	1
Cre10.g459350_4532.v6.1	OPR49	OctotricoPeptide (octotricoPeptide) Repeat (OPR) Protein; contains a C-terminal RAP domain	no|down	no|up	no|up	yes|up	1
Cre16.g678300_4532.v6.1			no|down	yes|down	yes|down	yes|down	3
Cre16.g658750_4532.v6.1			no|up	no|up	yes|down	yes|down	2
Cre08.g366600_4532.v6.1			no|up	no|down	no|down	yes|down	1
Cre03.g144444_4532.v6.1			no|down	no|down	no|up	yes|up	1
Cre07.g800828_4532.v6.1			no|down	yes|up	no|up	yes|up	2
Cre03.g155900_4532.v6.1			no|up	no|down	no|down	yes|down	1
Cre16.g652300_4532.v6.1		Transmembrane protein with proline-rich C-terminal domain of unknown function; secretory pathway; One of three tandem paralogs (Cre16.g652250, Cre16.g652300, and Cre16.g652350)	no|down	yes|up	yes|down	no|up	2
Cre17.g731550_4532.v6.1			no|down	no|down	no|down	yes|down	1
Cre16.g695650_4532.v6.1			no|down	no|down	no|down	yes|down	1
Cre01.g041850_4532.v6.1			no|down	no|down	no|up	yes|up	1
Cre07.g325733_4532.v6.1			no|up	yes|up	no|up	no|up	1
Cre16.g692500_4532.v6.1			no|down	yes|down	no|down	yes|down	2
Cre01.g047218_4532.v6.1			no|up	yes|down	no|no test	yes|down	2
Cre08.g384600_4532.v6.1			no|down	no|up	no|up	yes|up	1
Cre07.g346418_4532.v6.1			no|up	yes|up	no|down	no|up	1
Cre05.g800539_4532.v6.1			no|up	yes|down	no|no test	yes|down	2
Cre16.g649700_4532.v6.1			no|down	yes|up	no|down	yes|up	2
Cre09.g801053_4532.v6.1			no|down	yes|down	no|down	yes|down	2
Cre03.g168500_4532.v6.1			no|down	no|up	no|up	yes|up	1
Cre11.g467635_4532.v6.1	MOT22	Identified by comparative genomics as being present only in organisms having motile (MOT) cilia	no|down	yes|down	no|down	yes|down	2
Cre09.g801062_4532.v6.1			no|up	yes|up	no|down	no|down	1
Cre03.g212305_4532.v6.1	FAP181	Flagellar Associated coiled-coil Protein, found in the flagellar proteome [PMID: 15998802]	no|down	yes|down	no|up	no|down	1
Cre03.g201750_4532.v6.1			no|up	yes|up	no|down	no|up	1
Cre02.g102450_4532.v6.1			no|down	yes|up	no|down	yes|up	2
Cre12.g555100_4532.v6.1			no|down	no|up	no|down	yes|up	1
Cre17.g714750_4532.v6.1			no|up	yes|down	no|up	yes|down	2
Cre14.g616450_4532.v6.1		similar to guanylate cyclase 1 (GCYB2) from Homo sapiens	no|down	yes|up	no|down	yes|up	2
Cre10.g464800_4532.v6.1		null-allele mutant was isolated (PMID 29743196)	no|down	yes|down	no|down	yes|down	2
Cre12.g527650_4532.v6.1			no|up	yes|up	no|up	yes|up	2
Cre02.g089500_4532.v6.1			no|up	no|up	yes|down	yes|down	2
Cre17.g701150_4532.v6.1			yes|up	yes|up	no|up	no|up	2
Cre06.g800730_4532.v6.1			no|up	yes|down	no|up	no|down	1
Cre03.g148900_4532.v6.1		Use NADPH and non-covalently-bound FAD to catalyse the oxygenation of nucleophilic nitrogen, sulphur, phosphorous and selenium atoms; important for xenobiotic detoxification	no|up	no|down	no|down	yes|down	1
Cre01.g046652_4532.v6.1			no|down	no|up	no|down	yes|up	1
Cre11.g482450_4532.v6.1			no|down	no|up	no|up	yes|up	1
Cre14.g613652_4532.v6.1			no|down	yes|down	no|up	no|down	1
Cre07.g800817_4532.v6.1			no|up	no|up	yes|up	yes|up	2
Cre10.g434850_4532.v6.1			no|down	yes|up	no|down	no|up	1
Cre09.g395102_4532.v6.1		null-allele mutant was isolated (PMID 29743196)	no|down	yes|down	no|up	no|down	1
Cre16.g653300_4532.v6.1		Putative basic-leucine zipper (bZIP) transcription factor	no|up	yes|down	no|down	yes|down	2
Cre11.g475700_4532.v6.1			no|up	yes|up	no|down	yes|up	2
Cre04.g225750_4532.v6.1			no|up	yes|up	no|down	no|up	1
Cre06.g260000_4532.v6.1			no|down	yes|down	no|down	yes|down	2
Cre06.g295950_4532.v6.1			no|up	yes|up	no|down	no|up	1
Cre06.g265900_4532.v6.1			no|up	yes|up	no|up	yes|up	2
Cre03.g176550_4532.v6.1	PRMT5	Protein-/Histone-arginine N-methyltransferase PRMT5 class, ChromDB PRMT344. S-adenosyl-L-methionine-dependent methyltransferase	no|up	yes|up	no|down	no|up	1
Cre06.g800601_4532.v6.1	MTD1	Sex-limited to mt- strains;	no|up	yes|up	no|down	no|up	1
Cre09.g801039_4532.v6.1			no|down	no|up	no|up	yes|up	1
Cre06.g278208_4532.v6.1			no|down	yes|down	no|up	yes|down	2
Cre16.g801989_4532.v6.1			no|down	no|down	yes|up	no|up	1
Cre17.g724750_4532.v6.1			no|down	no|down	no|down	yes|down	1
Cre05.g245450_4532.v6.1	COQ5A		no|down	no|up	no|up	yes|up	1
Cre16.g683793_4532.v6.1			no|up	yes|up	no|down	no|up	1
Cre11.g467724_4532.v6.1			no|down	no|up	no|down	yes|up	1
Cre12.g538550_4532.v6.1			no|up	no|down	no|down	yes|down	1
Cre12.g484800_4532.v6.1			no|down	yes|down	no|up	yes|down	2
Cre02.g112900_4532.v6.1			no|up	yes|up	no|up	yes|up	2
Cre03.g198500_4532.v6.1			no|down	yes|down	no|no test	yes|down	2
Cre06.g800725_4532.v6.1			no|up	yes|up	no|down	no|up	1
Cre12.g485100_4532.v6.1	FAP326		no|up	yes|up	no|down	no|up	1
Cre09.g387350_4532.v6.1		similar to guanylyl cyclase beta-3 [Apis mellifera]	no|up	yes|down	no|down	yes|down	2
Cre07.g353300_4532.v6.1	PXN1	Previously idnentified as mitochondrial substrate carrier protein 22	no|down	yes|up	no|down	yes|up	2
Cre11.g481093_4532.v6.1			no|down	no|up	no|down	yes|up	1
Cre16.g695150_4532.v6.1			no|down	yes|up	no|down	no|up	1
Cre02.g114600_4532.v6.1	PRX2	thioredoxin dependent peroxidase, probably cytosolic, more closely related to mammalian peroxiredoxins than to plant peroxiredoxins. Found in the flagellar proteome [PMID: 15998802].	no|down	yes|up	no|down	yes|up	2
Cre05.g244701_4532.v6.1			no|up	yes|down	no|down	yes|down	2
Cre03.g168950_4532.v6.1			no|up	yes|up	no|down	yes|up	2
Cre01.g027000_4532.v6.1	RPL11	Cytosolic 60S large ribosomal subunit protein L11	no|down	yes|down	no|up	no|up	1
Cre16.g650250_4532.v6.1	HFO25	Replication linked H4; histone gene cluster XXV (type 43)	no|down	no|down	yes|up	no|up	1
Cre01.g016350_4532.v6.1			no|down	yes|down	no|up	no|down	1
Cre12.g508853_4532.v6.1	BPL2	Biotin apo-protein ligase; biotin-[methylcrotonoyl-CoA-carboxylase] ligase	no|down	no|up	no|up	yes|up	1
Cre02.g087800_4532.v6.1		Putative protein tyrosine kinase identified through multi-level HMM library for kinase classification (PMID: 17557329); closely linked to PTK19	no|up	yes|up	no|down	no|up	1
Cre08.g358250_4532.v6.1	MCA1	PentatricoPeptide Repeat protein that stabilizes petA mRNA in the chloroplast	no|up	yes|up	no|down	no|up	1
Cre16.g668100_4532.v6.1			no|up	yes|up	no|down	no|up	1
Cre06.g255200_4532.v6.1			no|up	no|down	no|down	yes|down	1
Cre13.g567100_4532.v6.1	GLDH1	Involved in vitamin C biosynthesis; putative mitochondrial enzyme; similar to At3g47930 gene product of Arabidopsis found associated with mitochondrial complex I [PMID: 12837548]	no|up	yes|up	no|up	yes|up	2
Cre08.g800956_4532.v6.1			no|down	no|down	yes|up	no|up	1
Cre08.g372050_4532.v6.1			no|down	yes|down	no|up	no|down	1
Cre17.g710700_4532.v6.1			no|down	yes|up	no|down	yes|up	2
Cre17.g707800_4532.v6.1	SNRK2J	Mediates abiotic stress responses	no|up	yes|down	no|down	yes|down	2
Cre13.g801585_4532.v6.1			no|up	yes|up	no|down	yes|up	2
Cre10.g424450_4532.v6.1	TOM40		no|down	yes|up	no|down	yes|up	2
Cre17.g745447_4532.v6.1		Hypothetical Mitogen-Activated Protein Kinase Homolog 4	no|up	yes|up	no|down	no|up	1
Cre16.g674291_4532.v6.1			no|down	no|down	no|down	yes|down	1
Cre16.g801862_4532.v6.1			no|up	no|down	no|down	yes|down	1
Cre07.g319200_4532.v6.1			no|down	no|up	no|up	yes|up	1
Cre06.g273450_4532.v6.1	POB11	Found in basal body proteome; Null allele mutant was isolated	no|down	no|up	no|up	yes|up	1
Cre02.g074370_4532.v6.1	CDPK8	Identified as CrCDPK8 in [PMID: 23936117]	no|down	no|down	no|down	yes|down	1
Cre02.g118600_4532.v6.1	FTSZ1	identical to GI:20372934; alternative splicing uses splice sites internal to exons 5 and 9	no|up	yes|up	no|up	yes|up	2
Cre08.g800888_4532.v6.1			no|down	yes|up	yes|down	no|up	2
Cre07.g352850_4532.v6.1	PRPL32	imported to chloroplast; Chloroplast large ribosomal subunit protein L32	no|down	yes|down	no|up	no|down	1
Cre02.g090950_4532.v6.1			no|up	yes|up	no|down	no|up	1
Cre13.g578700_4532.v6.1			no|down	yes|down	no|up	yes|down	2
Cre16.g655450_4532.v6.1			no|down	yes|down	no|up	no|down	1
Cre17.g738751_4532.v6.1			no|down	yes|down	no|down	no|down	1
Cre06.g287850_4532.v6.1			no|up	no|down	no|down	yes|down	1
Cre09.g396772_4532.v6.1		null-allele mutant was isolated (PMID 29743196)	no|up	yes|up	no|up	yes|up	2
Cre03.g157650_4532.v6.1			no|down	no|up	no|up	yes|up	1
Cre12.g560902_4532.v6.1			no|up	yes|up	no|down	yes|up	2
Cre04.g215900_4532.v6.1			no|down	yes|down	no|up	no|down	1
Cre11.g468800_4532.v6.1			yes|up	no|down	no|down	yes|down	2
Cre09.g397803_4532.v6.1			no|up	yes|up	no|down	no|up	1
Cre02.g082700_4532.v6.1	COX15	involved in assembly of mitochondrial complex IV	no|up	yes|up	no|up	yes|up	2
Cre06.g800606_4532.v6.1			no|up	no|up	yes|up	no|up	1
Cre05.g233100_4532.v6.1	KIN14B	kinesin-14 family, kinesin-14B subfamily	no|up	yes|up	no|down	yes|up	2
Cre10.g463350_4532.v6.1		cell wall protein; contains (hydroxy)proline-rich (HR) domain with (SP)n repeats	yes|down	yes|down	yes|down	yes|down	4
Cre01.g063267_4532.v6.1		Cell adhesion complex protein bystin	no|down	no|up	no|up	yes|up	1
Cre11.g801239_4532.v6.1			no|down	yes|up	no|down	no|up	1
Cre15.g639900_4532.v6.1			no|up	yes|up	no|down	no|up	1
Cre02.g141826_4532.v6.1			no|up	yes|up	no|down	no|up	1
Cre01.g048550_4532.v6.1			no|up	no|down	yes|up	no|down	1
Cre16.g674300_4532.v6.1	FAP269	Conserved uncharacterized Flagellar Associated Protein with ankyrin repeats; found in the flagellar proteome	yes|down	no|down	no|down	no|up	1
Cre06.g800748_4532.v6.1			no|down	yes|down	no|down	yes|down	2
Cre16.g662450_4532.v6.1	DESI4	deSUMOlyating isopeptidase	no|down	no|down	yes|up	no|up	1
Cre16.g801914_4532.v6.1			no|down	yes|down	no|up	no|up	1
Cre17.g715801_4532.v6.1			no|down	no|up	no|up	yes|up	1
Cre03.g175600_4532.v6.1			no|up	yes|up	no|down	no|up	1
Cre11.g467557_4532.v6.1			no|down	no|down	yes|down	yes|down	2
Cre15.g801759_4532.v6.1			no|down	yes|down	no|up	no|down	1
Cre04.g215500_4532.v6.1			no|up	yes|up	no|up	no|up	1
Cre03.g178350_4532.v6.1	FAP272	Flagellar Associated Protein similar to calmodulin; found in the flagellar proteome; transcript upregulated during flagellar regeneration [PMID: 157384]. Possibly a phospholipid/glycerol acyltransferase	no|down	yes|down	no|up	no|down	1
Cre09.g399141_4532.v6.1	PHT4B	Na+-dependent inorganic phosphate cotransporter	no|down	yes|up	no|up	yes|up	2
Cre16.g686950_4532.v6.1	CTF18	CTF18-related; an RFC complex required for sister chromatid cohesion contains the RFC1-like Ctf18 subunit.	no|down	no|up	yes|up	yes|up	2
Cre11.g475300_4532.v6.1			no|up	yes|up	no|down	no|up	1
Cre05.g800551_4532.v6.1			no|up	yes|up	no|down	no|up	1
Cre09.g403400_4532.v6.1			no|down	yes|up	no|down	no|up	1
Cre16.g674851_4532.v6.1			no|down	yes|down	no|up	no|down	1
Cre07.g800781_4532.v6.1			yes|up	yes|up	no|up	no|down	2
Cre02.g107500_4532.v6.1			no|down	no|down	no|down	yes|down	1
Cre09.g393950_4532.v6.1	FTSHI3	Similar to AAA domain of FtsH protease, but lacks peptidase domain; may function in the TIC translocon, but land plant homolog FtsHi3 forms a 1-MD complex different from that formed around Ycf2 and other FtsHi homologs	no|down	no|up	no|up	yes|up	1
Cre04.g800505_4532.v6.1			yes|up	no|no test	no|no test	yes|down	2
Cre12.g552700_4532.v6.1			no|up	yes|up	no|down	yes|up	2
Cre01.g031500_4532.v6.1			no|up	yes|up	no|down	yes|up	2
Cre05.g800573_4532.v6.1			no|down	no|up	no|up	yes|up	1
Cre01.g041650_4532.v6.1			no|up	no|up	yes|up	no|up	1
Cre13.g581750_4532.v6.1			no|down	no|up	no|down	yes|up	1
Cre09.g398700_4532.v6.1	CPLD27	Cyclopropane-fatty-acyl-phospholipid synthase. Plant-lineage-and-diatoms conserved expressed protein related to putative coclaurine N-methyltransferase; this protein is found in the eyespot proteome. Previously annotated as CPLD27	no|down	yes|up	no|down	no|up	1
Cre12.g560750_4532.v6.1			no|down	yes|up	no|down	yes|up	2
Cre03.g204100_4532.v6.1		putative terminal arabinosyl transferase on HRGP, GT47 family; null-allele mutant was isolated (PMID 29743196)	no|up	yes|up	no|down	no|up	1
Cre01.g009200_4532.v6.1	POB29	Found in basal body proteome	no|down	yes|down	no|up	no|down	1
Cre15.g801784_4532.v6.1			yes|down	no|up	no|down	yes|up	2
Cre04.g217939_4532.v6.1		Identified by comparative genomics as being present only in organisms having motile (MOT) cilia; linked and very similar to FAD5B and FAD5D	no|up	yes|up	no|down	no|down	1
Cre02.g101700_4532.v6.1			no|up	no|up	no|up	yes|up	1
Cre12.g498700_4532.v6.1	CPLD13		no|up	yes|up	no|down	no|up	1
Cre17.g738650_4532.v6.1			no|up	yes|up	no|down	yes|up	2
Cre09.g395843_4532.v6.1			no|up	yes|up	no|up	yes|up	2
Cre07.g336900_4532.v6.1		null-allele mutant was isolated (PMID 29743196)	no|up	yes|down	no|up	yes|down	2
Cre05.g240950_4532.v6.1			no|down	no|up	no|up	yes|up	1
Cre02.g079050_4532.v6.1	DGTT5		no|up	yes|down	no|up	yes|down	2
Cre08.g362100_4532.v6.1	FAP154	Flagellar Associated Protein FAP154 with PAS sensory domain; Found in the flagellar proteome; Null-allele passenger mutation was isolated	no|down	yes|up	no|down	yes|up	2
Cre14.g617400_4532.v6.1	HSP22F	small heat shock protein containing an alpha-crystallin domain; Shown to be chloroplast-targeted; interacts with heat-aggregated proteins but also with membranes after H2O2 treatment; induced by heat, high light and H2O2; HSP22F and HSP22E are arranged head-to-head and share 98% identical nucleotide sequence in coding region (96% identical amino acid residues). 5' UTR sequence is 85% identical; 3…	no|up	no|up	no|up	yes|up	1
Cre08.g800944_4532.v6.1			no|down	no|up	no|up	yes|up	1
Cre10.g433500_4532.v6.1		Belongs to a family of 14 Chlamydomonas genes with similarity to DUF506 proteins (plant-specific, unknown function); contains pfam04720: PDDEXK_6, distant homologues of the PD-(D/E)XK nuclease superfamily; the PWR family name comes from the perfectly conserved PWR motif shared between the Chlamydomonas and plant proteins; many genes in the family show clustering on chromosomes 3, 14 and 16; there…	no|up	yes|up	no|down	no|up	1
Cre13.g602901_4532.v6.1	CNX2	Putative molybdopterin cofactor biosynthesis enzyme (CNX2); Orthologous to CNX2 (At2g31955) in Arabidopsis thaliana	no|up	yes|up	no|down	no|up	1
Cre02.g092076_4532.v6.1			no|down	no|up	no|up	yes|up	1
Cre16.g650200_4532.v6.1		Possible folate carrier	no|up	yes|up	no|up	no|up	1
Cre09.g396920_4532.v6.1			no|up	yes|up	no|up	no|up	1
Cre03.g169850_4532.v6.1	TSC1	Cysteine--tRNA ligase	no|down	yes|up	no|down	yes|up	2
Cre03.g152800_4532.v6.1			no|down	yes|up	no|up	yes|up	2
Cre15.g635900_4532.v6.1			no|down	no|up	no|up	yes|up	1
Cre01.g008100_4532.v6.1			no|down	yes|down	yes|down	yes|down	3
Cre10.g450550_4532.v6.1		Contains Rieske iron-sulfur cluster and PAO domains, and a trasmembrane region for attchment to thylakoid membrane; closest homolog of Arabidopsis AT4G25650 (PTC52) and AT3G44880 (PAO); belongs to the classical family of short chain dehydrogenases [PMID: 15180984]	no|down	yes|up	no|up	yes|up	2
Cre02.g108500_4532.v6.1			no|up	yes|down	no|down	yes|down	2
Cre14.g617151_4532.v6.1			no|up	yes|up	no|up	yes|up	2
Cre01.g032600_4532.v6.1	HPAT1	GT8 family protein, Conserved in the Green Lineage; HPAT1 and HPAT2 share co-orthologous relationship with three HPAT genes in Arabidopsis;	no|down	yes|up	no|down	no|up	1
Cre07.g800853_4532.v6.1			no|up	yes|up	no|down	no|up	1
Cre09.g801030_4532.v6.1			no|no test	yes|up	no|down	no|up	1
Cre01.g042700_4532.v6.1			no|down	yes|up	no|up	yes|up	2
Cre10.g425850_4532.v6.1			no|up	yes|up	no|up	yes|up	2
Cre03.g202300_4532.v6.1			no|up	yes|up	no|down	no|down	1
Cre09.g396065_4532.v6.1			no|down	yes|down	no|down	yes|down	2
Cre01.g034300_4532.v6.1			no|down	no|up	no|up	yes|up	1
Cre13.g586550_4532.v6.1	CYB4		no|down	no|up	no|up	yes|up	1
Cre10.g465650_4532.v6.1			no|down	no|down	no|down	yes|down	1
Cre10.g418900_4532.v6.1			no|down	yes|down	no|down	yes|down	2
Cre17.g740550_4532.v6.1			no|up	yes|up	no|down	no|down	1
Cre16.g694942_4532.v6.1			no|down	no|up	no|down	yes|up	1
Cre16.g692350_4532.v6.1			no|down	yes|up	no|down	no|up	1
Cre04.g223250_4532.v6.1	LCIE1	Homologous to limiting-CO2 inducible proteins LCIC, LCIB [PMID: 15235119] and to LCID [PMID 16777959]; part of the CAH1/2 cluster of inversely repeated CO2 responsive genes; LCIE and CCP1 are located in head-to-head orientation in the cluster; regulated by CCM1 [PMID 16777959]	no|down	no|up	no|up	yes|up	1
Cre16.g682363_4532.v6.1			no|down	no|down	yes|up	no|up	1
Cre17.g728550_4532.v6.1			no|up	yes|up	no|up	yes|up	2
Cre10.g432250_4532.v6.1			no|down	yes|down	no|down	no|down	1
Cre06.g310200_4532.v6.1	DGAT3	A soluble type 3 DGAT that is widely conserved in green algae	no|up	no|up	yes|up	yes|up	2
Cre17.g715450_4532.v6.1			no|up	no|up	yes|down	no|down	1
Cre14.g625450_4532.v6.1	VTE3	MPBQ/MSBQ methyltransferase (plant VTE3 type), chloroplast precursor (tocopherol methyltransferase) (vitamin E methyltransferase)	no|down	yes|up	no|down	no|up	1
Cre16.g685100_4532.v6.1		Contains PF07683, CobW_C domain; missing GTPase domain; One of three paralogous tandem genes (Cre16.g685000, Cre16.g685050, Cre16.g685100)	no|up	yes|up	no|up	yes|up	2
Cre12.g549000_4532.v6.1	PHC4	Pherophorin-C4 (PHC4) [PMID: 16367971; Genbank entry DQ196110]; extracellular matrix protein (cell wall protein); belongs to the large pherophorin-family, a family of glycoproteins with a central hydroxyproline-rich (HR) domain	yes|up	yes|up	no|up	no|up	2
Cre09.g801055_4532.v6.1			no|down	yes|down	no|up	no|down	1
Cre01.g009575_4532.v6.1			no|up	yes|down	no|up	yes|down	2
Cre03.g800420_4532.v6.1			no|up	yes|up	no|down	yes|up	2
Cre18.g750047_4532.v6.1	FMG1A	Flagella membrane glycoprotein, minor form; less expressed than FMG1-B. Previously annotated as FMG1-1 in v3, then changed to FMG1-A; a repetitive protein, encoded by a gene characterized by short introns; may not be found in flagella as all peptides and ESTs are shared with FMG1-B to which it is genetically linked; possibly a pseudogene in CC-4532	no|down	yes|up	yes|down	no|up	2
Cre14.g610150_4532.v6.1			no|down	no|down	no|down	yes|down	1
Cre12.g559400_4532.v6.1		Similar to calcium/calmodulin-dependent 3',5'-cyclic nucleotide phosphodiesterase IB from Rattus norvegicus. Long protein with C-terminal phosphodiesterase domain	no|up	yes|down	no|down	yes|down	2
Cre16.g671800_4532.v6.1			no|down	yes|up	no|up	yes|up	2
Cre04.g221450_4532.v6.1			no|up	yes|up	no|down	no|up	1
Cre11.g467641_4532.v6.1			no|up	yes|up	no|up	yes|up	2
Cre01.g019450_4532.v6.1	SCE3	E2 SUMO conjugating enzyme; Biochemical activity verified	no|up	yes|up	no|up	yes|up	2
Cre12.g537000_4532.v6.1		Target of CRR1	no|down	yes|up	yes|down	no|up	2
Cre10.g801186_4532.v6.1			no|down	yes|up	no|down	yes|up	2
Cre14.g628752_4532.v6.1			no|up	yes|up	no|down	no|down	1
Cre15.g634913_4532.v6.1			no|down	yes|down	yes|up	no|up	2
Cre15.g801841_4532.v6.1			no|down	yes|up	no|down	yes|up	2
Cre09.g801059_4532.v6.1			yes|down	no|up	no|down	yes|up	2
Cre08.g800925_4532.v6.1			yes|down	no|down	no|up	no|up	1
Cre07.g337100_4532.v6.1			no|up	no|up	yes|down	yes|down	2
Cre09.g399911_4532.v6.1	CDC20	CDC20 homolog. Activator and specificity subunit for anaphase promoting complex. Subunit 1 of Anaphase Promoting Complex. Cell cycle regulated E3 ubiquitin ligase. Related to fizzy/cdh1 proteins; ts-lethal mutant arrests with 2C DNA content and fails to initiate cleavage plane and complete mitosis (PMID 29743196)	no|up	yes|up	no|up	yes|up	2
Cre12.g518200_4532.v6.1		Fusion protein containing a DnaJ domain (N-Ter) and a PDI domain (C-Ter), also present in other organisms. Similar to the ER resident ERdj5 protein from mammals.	no|up	yes|up	no|up	yes|up	2
Cre07.g352300_4532.v6.1			no|down	yes|up	no|down	yes|up	2
Cre13.g588150_4532.v6.1	VTC2	first committed step in vitamin C biosynthesis; mutant shows reduced vitamin C content, and increased 5mC/decreased 5gmC in its DNA, due to impairement of TET-mediated 5mC modifications	no|down	no|up	no|up	yes|up	1
Cre17.g731500_4532.v6.1	FAP394	Contains a TIR domain that are also found in bacterial Toll-like receptors and has a right handed beta helix region	no|down	yes|down	no|up	no|down	1
Cre04.g800500_4532.v6.1			no|down	no|down	no|down	yes|down	1
Cre02.g080200_4532.v6.1	TRK1	Calvin-Benson-Bassham cycle enzyme	no|up	no|down	no|down	yes|down	1
Cre07.g800807_4532.v6.1			no|up	no|down	no|down	yes|down	1
Cre06.g278265_4532.v6.1			no|down	yes|up	yes|down	yes|up	3
Cre17.g721450_4532.v6.1			no|down	yes|down	no|down	yes|down	2
Cre09.g411450_4532.v6.1	PF13	Contains PIH1/Nop17 domain found in HSP90 co-chaperones; Cytoplasmic, aids assembly of ODA and IDA c dyneins (PMID: 19052621) by stabilizing heavy chains (PMID: 22387996); identified by comparative genomics as being present only in organisms having motile cilia; mutated in pf13	no|down	yes|down	no|up	no|up	1
Cre13.g604300_4532.v6.1			no|up	no|down	no|down	yes|down	1
Cre16.g656950_4532.v6.1			no|down	no|down	no|down	yes|down	1
Cre15.g801672_4532.v6.1			no|down	yes|up	no|up	yes|up	2
Cre07.g800818_4532.v6.1			no|up	no|up	yes|up	yes|up	2
Cre14.g623650_4532.v6.1		Alcohol dehydrogenase, zinc-containing	no|up	yes|down	no|up	yes|down	2
Cre07.g800800_4532.v6.1			no|up	yes|down	no|down	yes|down	2
Cre01.g800106_4532.v6.1			no|up	no|down	no|down	yes|down	1
Cre14.g613100_4532.v6.1			no|up	yes|up	no|down	no|up	1
Cre11.g479900_4532.v6.1			no|up	no|down	yes|down	yes|down	2
Cre04.g214750_4532.v6.1		Expressed Protein. Contains R-SNARE domain distantly similar to VAMP4, not found in land plants. Part of 2 member gene family on same scaffold separated by one gene (	no|down	yes|down	no|up	no|down	1
Cre17.g699900_4532.v6.1		Probable aldo/keto reductase (related to aryl-alcohol dehydrogenases)	no|up	no|down	no|down	yes|down	1
Cre13.g581801_4532.v6.1			no|down	no|up	no|up	yes|up	1
Cre03.g800423_4532.v6.1			no|down	no|up	no|up	yes|up	1
Cre09.g387600_4532.v6.1		null-allele mutant was isolated (PMID 29743196)	no|up	yes|up	no|up	yes|up	2
Cre17.g705836_4532.v6.1		Eight-member family found found at two loci on chromosomes 16 and 17	no|up	yes|up	no|down	no|up	1
Cre14.g801664_4532.v6.1			no|down	yes|down	no|up	no|up	1
Cre02.g084300_4532.v6.1	COQ5	UbiE/COQ5 methyltransferase family; ortholog of AT1G23360, a 2-phytyl-1,4-naphthoquinone methyltransferase that catalyzes the final step in phylloquinone (vitamin K1) biosynthesis	no|down	no|up	no|down	yes|up	1
Cre17.g731300_4532.v6.1		Similarity to UPF0016 family	no|up	yes|up	no|down	no|up	1
Cre07.g800827_4532.v6.1			no|down	yes|up	no|up	yes|up	2
Cre06.g255550_4532.v6.1			no|down	no|up	yes|down	no|down	1
Cre11.g467659_4532.v6.1			no|up	yes|up	no|up	no|up	1
Cre17.g700950_4532.v6.1	FDX5	Fe2S2 containing redox protein; Chloroplast localized	no|up	yes|up	yes|up	yes|up	3
Cre05.g800564_4532.v6.1			no|down	yes|down	no|down	yes|down	2
Cre03.g177007_4532.v6.1			no|down	yes|up	no|up	yes|up	2
Cre10.g424750_4532.v6.1	PPD1	Pyruvate phosphate dikinase (PPDK) (EC 2.7.9.1); Pyruvate orthophosphate dikinase (PODK); Target-P predicts no organelle targeting sequence; similar to PPDK from Phytophthora (GenBank AAK74150), probably cytosolic	no|up	no|down	no|down	yes|down	1
Cre06.g295826_4532.v6.1			no|down	no|up	no|down	yes|up	1
Cre08.g379700_4532.v6.1	PHM1		no|up	yes|up	no|down	no|up	1
Cre08.g359500_4532.v6.1			no|down	no|up	no|up	yes|up	1
Cre07.g356000_4532.v6.1			no|up	yes|up	no|down	no|up	1
Cre03.g182700_4532.v6.1			no|up	yes|up	no|down	no|up	1
Cre15.g635998_4532.v6.1			no|up	yes|up	no|down	no|up	1
Cre17.g802043_4532.v6.1			no|down	yes|down	no|up	no|down	1
Cre04.g800441_4532.v6.1			no|down	no|down	yes|down	no|down	1
Cre14.g618700_4532.v6.1	MRPS7		no|up	yes|up	no|up	yes|up	2
Cre12.g503650_4532.v6.1			no|up	yes|up	no|down	no|up	1
Cre10.g454450_4532.v6.1			no|up	yes|up	no|up	yes|up	2
Cre17.g746347_4532.v6.1	UNG1	Uracil DNA-glycosylase. Prevents mutagenesis by eliminating uracil from DNA by cleaving the N-glycosylic bond and triggering base-excision repair. Uracil bases occur from cytosine deamination or misincorporation of dUMP residues.	yes|up	no|up	no|up	no|down	1
Cre16.g801923_4532.v6.1			no|down	yes|up	no|up	yes|up	2
Cre08.g367350_4532.v6.1			no|up	yes|up	no|down	no|up	1
Cre14.g620200_4532.v6.1			no|up	yes|up	no|down	no|up	1
Cre03.g212641_4532.v6.1			no|up	yes|up	no|down	yes|up	2
Cre14.g801631_4532.v6.1			no|up	yes|down	no|up	no|down	1
Cre07.g353250_4532.v6.1			no|up	no|up	yes|up	yes|up	2
Cre13.g606550_4532.v6.1			no|up	yes|up	no|down	no|up	1
Cre17.g717300_4532.v6.1		similar to PTP genes; protein-tyrosine phosphatase	no|down	yes|down	no|down	no|down	1
Cre14.g628000_4532.v6.1	TMX1		no|down	no|down	no|up	yes|up	1
Cre04.g800476_4532.v6.1			no|down	yes|down	no|up	yes|down	2
Cre10.g801110_4532.v6.1			no|down	no|down	yes|up	no|up	1
Cre02.g083354_4532.v6.1			no|up	yes|up	no|up	no|up	1
Cre01.g052100_4532.v6.1	PRPL18	imported to chloroplast; Chloroplast large ribosomal subunit protein L18	no|down	yes|down	no|down	no|down	1
Cre17.g698683_4532.v6.1			no|up	no|up	no|up	yes|up	1
Cre16.g658350_4532.v6.1			no|up	yes|up	no|up	yes|up	2
Cre06.g251750_4532.v6.1			no|down	no|up	no|up	yes|up	1
Cre01.g025025_4532.v6.1			yes|up	no|up	yes|down	yes|down	3
Cre08.g382500_4532.v6.1	RPS25	Cytosolic 40S small ribosomal subunit protein S25	no|down	yes|down	no|up	no|up	1
Cre01.g000150_4532.v6.1	ZRT2	Similarity to ZIP Subfamily I; expression specific to Zn deficiency; constitutive expression in a CRR1_cys mutant coincident with zinc accumulation	no|up	no|up	yes|up	yes|up	2
Cre06.g284350_4532.v6.1	CYCD3	D-type cyclin homolog. Contains N terminal LXCXE motif that binds retinoblastoma proteins; null-allele mutant was isolated (PMID 29743196)	no|down	yes|down	no|down	yes|down	2
Cre16.g684950_4532.v6.1	MRPL63		no|up	no|up	no|down	yes|down	1
Cre39.g802225_4532.v6.1			no|up	no|down	no|down	yes|down	1
Cre09.g389900_4532.v6.1		partial sequence similar to hydroxyproline-rich glycoprotein family in Arabidopsis thaliana; Genbank entry NM_113865	no|up	yes|up	no|down	no|up	1
Cre09.g399701_4532.v6.1			no|down	yes|down	no|down	no|down	1
Cre12.g507500_4532.v6.1			no|down	yes|down	no|down	yes|down	2
Cre06.g800658_4532.v6.1			no|down	yes|down	no|up	no|down	1
Cre17.g708750_4532.v6.1	NSG1	Belongs to family E of Chlamydomonadale-specific proteins, found in clusters, mostly on chromosome 8 and carrying two Ser/Pro-rich domains; function unknown but members have been found in the flagellar proteome	no|up	yes|up	no|down	no|up	1
Cre03.g207050_4532.v6.1	RPL29	Cytosolic 60S large ribosomal subunit protein L29	no|down	yes|down	no|up	no|up	1
Cre06.g306000_4532.v6.1	GOX3	The substrate of this oxidase is unsure, as the similarity is to both glyoxal oxidases and galactose oxidases, found in fungi, bacteria, animals and plants (both use the same Tyr radical / metal mechanism); the plant homologues are secreted, but the fate of the Chlamydomonas isoforms is uncertain; belongs to a family of 20 genes more related to each other than to their higher plant homologues, co…	yes|up	yes|up	no|down	no|up	2
Cre01.g053550_4532.v6.1			no|up	yes|up	no|up	yes|up	2
Cre01.g022700_4532.v6.1			no|up	yes|up	no|up	yes|up	2
Cre03.g155800_4532.v6.1			no|down	no|down	no|up	yes|up	1
Cre09.g389250_4532.v6.1	AOF1	Target of CRR1	no|down	no|up	no|down	yes|up	1
Cre13.g591550_4532.v6.1		Scavenger receptor cysteine-rich protein; contains ligand-binding SRCR domain found in speract/scavenger receptor (PMID: 14995912)	no|down	yes|down	no|up	no|down	1
Cre12.g495650_4532.v6.1		null-allele mutant was isolated (PMID 29743196)	no|up	yes|up	no|down	no|up	1
Cre01.g010400_4532.v6.1	FAP380	Found in the flagellar proteome	no|up	no|up	yes|up	yes|up	2
Cre16.g688600_4532.v6.1	XPG4	DNA repair protein, resembling the Xeroderma pignmentosum group G protein, XPGC, and Rad2 yeast homolog	no|up	yes|up	no|down	no|up	1
Cre12.g553450_4532.v6.1	CNG1		no|down	yes|down	no|up	no|down	1
Cre04.g221200_4532.v6.1	CGL109	null-allele mutant was isolated (PMID 29743196)	no|up	yes|up	no|up	yes|up	2
Cre07.g320550_4532.v6.1	FAE4	Putative 3-keto-acyl-CoA synthase (very long chain fatty acid condensing enzyme), may be a beta-ketoacyl-acyl-carrier-protein synthase; similar to chalcone and stilbene synthases, and polyketide synthases	no|down	no|up	no|down	yes|up	1
Cre06.g272350_4532.v6.1			no|down	yes|down	no|up	no|down	1
Cre13.g590800_4532.v6.1	HTA21	replication linked H2A; histone gene cluster XXI (type BA)	no|down	yes|down	no|up	no|down	1
Cre04.g229026_4532.v6.1			no|down	yes|down	no|up	no|up	1
Cre02.g097213_4532.v6.1			no|up	yes|up	no|down	no|up	1
Cre12.g493950_4532.v6.1	PRPS13	imported to chloroplast; Chloroplast small ribosomal subunit S13	no|down	yes|down	no|up	no|down	1
Cre02.g084000_4532.v6.1			no|down	yes|down	no|up	no|down	1
Cre03.g176350_4532.v6.1	PLAP5	PAP-fibrillin family protein	no|down	yes|up	no|up	yes|up	2
Cre12.g542569_4532.v6.1			no|up	no|down	no|down	yes|down	1
Cre14.g626500_4532.v6.1			no|up	yes|up	no|up	yes|up	2
Cre02.g097334_4532.v6.1			no|up	no|up	yes|down	yes|down	2
Cre01.g035900_4532.v6.1			no|up	yes|up	no|down	no|down	1
Cre09.g391050_4532.v6.1		possible guanylate or adenylate cyclase	no|up	yes|up	no|down	no|up	1
Cre12.g494450_4532.v6.1	PRPS16	imported to chloroplast; Chloroplast small ribosomal subunit protein S16	no|down	yes|down	no|down	no|down	1
Cre16.g693500_4532.v6.1	FAP40	Putative extracellular matrix protein (cell wall protein); similar to Volvox ISG [PMID: 1600938]) and Chlamydomonas VSP-3 [PMID: 8000007]; ISG Genbank entry X65165; VSP-3 Genbank entry AY795084. Also known as flagella associated protein FAP40 [PMID: 15998802]	no|up	yes|up	no|down	yes|up	2
Cre09.g397475_4532.v6.1		null-allele mutant was isolated (PMID 29743196)	no|down	yes|up	no|down	no|up	1
Cre14.g614050_4532.v6.1			no|up	yes|up	no|up	no|up	1
Cre02.g080600_4532.v6.1	BIP2	BIP2 is one of 9 genes encoding HSP70-like proteins in Chlamydomonas; contains an ER retention motif, an ER-targeting sequence and is most similar to ER-HSP70s from other organisms [PMID: 16143837]; forms a cluster with ER-targeted chaperones HSP90B and BIP1 [PMID: 16143837]	no|down	yes|up	yes|down	no|up	2
Cre13.g577400_4532.v6.1		putative terminal arabinosyl transferase on HRGP, GT47 family	no|up	yes|up	no|down	no|up	1
Cre03.g206950_4532.v6.1			no|up	yes|up	no|up	no|up	1
Cre07.g323700_4532.v6.1			no|down	no|up	no|up	yes|up	1
Cre05.g238364_4532.v6.1			no|up	no|up	yes|down	no|down	1
Cre13.g604250_4532.v6.1			yes|down	yes|down	no|up	no|up	2
Cre07.g323750_4532.v6.1			yes|down	no|up	no|up	yes|up	2
Cre02.g091950_4532.v6.1		Probable domain of larger protein similar to guanylate cyclase 1 (GCYB2) from Homo sapiens	no|up	yes|up	no|down	no|up	1
Cre10.g456350_4532.v6.1	KIN7B	kinesin-7 family	no|up	yes|up	no|down	no|up	1
Cre10.g801103_4532.v6.1			no|up	yes|down	no|up	yes|down	2
Cre07.g324932_4532.v6.1			no|up	yes|up	no|down	yes|up	2
Cre10.g420750_4532.v6.1	RPL30	Cytosolic 60S large ribosomal subunit protein L30	no|down	yes|down	no|up	no|up	1
Cre12.g485418_4532.v6.1			no|down	no|up	no|up	yes|up	1
Cre16.g662750_4532.v6.1	THB11	oxygen-binding heme protein belonging to group I of truncated 2-on2 hemoglobins (trHbs); homologs are found in bacteria, plants and unicellular eukaryotes (Paramecium, Tetrahymena); there are several pairs of related and linked genes in this family, this one is not far from THB12 on Chr_16; may carry out NO dioxygenation in the presence of nitrate reductase acting as an electron donnor	no|down	yes|down	no|up	yes|down	2
Cre04.g800448_4532.v6.1			no|down	yes|down	yes|down	yes|down	3
Cre12.g552750_4532.v6.1			no|down	no|up	no|up	yes|up	1
Cre13.g581650_4532.v6.1	PRPL7	imported to chloroplast; Chloroplast large ribosomal subunit protein	no|down	yes|down	no|down	yes|down	2
Cre45.g802231_4532.v6.1			no|up	yes|up	no|down	no|up	1
Cre16.g652050_4532.v6.1		Possible FAD-dependent monooxygenase	no|down	no|up	no|up	yes|up	1
Cre08.g383300_4532.v6.1			no|down	no|up	no|up	yes|up	1
Cre02.g095084_4532.v6.1			no|down	no|up	no|up	yes|up	1
Cre12.g538000_4532.v6.1	EZY5	Early zygote expressed protein of unknown function activated upon fus mating [PMID: 18487630]	no|down	yes|up	no|down	yes|up	2
Cre03.g166800_4532.v6.1			no|down	yes|down	no|up	no|down	1
Cre12.g497500_4532.v6.1		Cinnamoyl-CoA reductase/flavanone 4-reductase, a NAD-dependent epimerase/dehydratase. Related to Dihydrokaempferol 4-reductase (DFR); related to plant haem peroxidase that are aldehyde oxidases, flavonol/cinnamyl alcohol reductases	no|up	no|up	no|up	yes|up	1
Cre09.g801006_4532.v6.1			yes|up	no|up	no|down	yes|down	2
Cre12.g546800_4532.v6.1			no|down	yes|up	no|down	yes|up	2
Cre06.g310700_4532.v6.1	RPL36A	component of cytosolic 80S ribosome and 60S large subunit; this gene has also been annotated as RPL41 (according to the nomenclature used for the yeast ribosomal subunits) and shown to be the site of the cycloheximide resistance mutation ACT2. See PMID: 11254126. Cytosolic 80S ribosomal protein L36a	no|down	yes|down	no|up	no|up	1
Cre18.g749747_4532.v6.1		Was identified as part of Flagellar Associated Protein FAP281, but gene model was later split	no|up	yes|up	no|up	no|up	1
Cre02.g118400_4532.v6.1	ZCP2	Contains PF02492, CobW nucleotide-binding domain;	no|up	yes|up	no|down	no|up	1
Cre06.g800646_4532.v6.1			yes|down	no|down	no|up	no|up	1
Cre15.g636100_4532.v6.1			no|up	no|down	no|down	yes|down	1
Cre05.g248250_4532.v6.1			no|down	no|up	yes|up	yes|up	2
Cre07.g800767_4532.v6.1			no|down	yes|down	yes|up	no|up	2
Cre07.g313250_4532.v6.1			no|up	yes|up	no|down	no|up	1
Cre06.g259850_4532.v6.1	PRPL29		no|down	no|down	no|down	yes|down	1
Cre16.g656300_4532.v6.1	DPR1	converts L-2,3-dihydropicolinate to etrahydrodipicolinate (EC 1.3.1.26); involved in lysine biosynthesis; expected to be plastidic based on homology	no|down	yes|up	no|up	yes|up	2
Cre09.g395925_4532.v6.1			no|up	yes|down	no|up	no|down	1
Cre04.g215001_4532.v6.1			no|up	yes|up	no|down	no|up	1
Cre02.g145050_4532.v6.1	CMK1	4-diphosphocytidyl-2-C-methyl-D-erythritol kinase (4-(cytidine-5'-diphospho)-2-C-methyl-D-erythritol kinase) (CDPMEK) (ispE) (ychB), chloroplast precursor	no|up	yes|up	no|down	no|up	1
Cre03.g800370_4532.v6.1			no|down	no|down	yes|up	no|up	1
Cre07.g331350_4532.v6.1			no|up	yes|down	no|up	yes|down	2
Cre09.g393876_4532.v6.1			no|down	no|down	yes|up	no|up	1
Cre04.g219300_4532.v6.1		similar to ZnF_C4 abd HLH domain containing kinases (subfamily of choline kinases) smart00587	no|down	no|up	no|up	yes|up	1
Cre16.g687050_4532.v6.1			no|down	yes|up	no|down	yes|up	2
Cre13.g565450_4532.v6.1	PURB1	involved in purine biosynthesis	no|up	yes|up	no|down	no|up	1
Cre10.g426200_4532.v6.1	OPR44	OctotricoPeptide (octotricoPeptide) Repeat (OPR) Protein; contains a C-terminal RAP domain	no|down	no|down	no|up	yes|up	1
Cre05.g240850_4532.v6.1	THIC1	involved in the regulation of thiamine biosynthesis. Precise catalytic function of this ThiC homolog is not known, though it participates in the formation of 4-amino-5-hydroxymethyl-2-methylpyrimidine	no|down	yes|up	no|down	no|up	1
Cre15.g801675_4532.v6.1			no|up	yes|up	no|down	no|up	1
Cre03.g198975_4532.v6.1			no|down	yes|up	no|down	yes|up	2
Cre01.g049950_4532.v6.1	VLE1	subtilisin-like protease involved in the digestion of the sporangial/mother cell wall and hatching of daughter cells after mitosis in the Chlamydomonas vegetative cell cycle. Characterized by Kubo et al. (2009) [PMID: 19179351]; null-allele mutant was isolated (PMID 29743196)	no|down	no|down	yes|down	yes|down	2
Cre06.g305100_4532.v6.1			no|down	yes|down	no|down	yes|down	2
Cre04.g224883_4532.v6.1			no|up	yes|up	no|down	no|up	1
Cre06.g295500_4532.v6.1			no|down	no|up	no|up	yes|up	1
Cre10.g451450_4532.v6.1			no|up	yes|up	no|down	no|up	1
Cre13.g570200_4532.v6.1			no|down	yes|down	no|up	no|up	1
Cre06.g800680_4532.v6.1			no|down	yes|down	no|no test	yes|down	2
Cre09.g388550_4532.v6.1	MRPL21		no|down	no|up	no|up	yes|up	1
Cre02.g800237_4532.v6.1			no|down	yes|up	no|down	yes|up	2
Cre13.g607200_4532.v6.1		similar to guanylate cyclase 1 (GCYB2) from Homo sapiens	no|down	yes|up	no|down	yes|up	2
Cre07.g322350_4532.v6.1			no|down	yes|up	no|down	yes|up	2
Cre04.g222402_4532.v6.1			no|up	no|down	no|down	yes|down	1
Cre04.g214200_4532.v6.1			no|down	yes|up	no|down	yes|up	2
Cre10.g466150_4532.v6.1			no|down	no|down	no|up	yes|up	1
Cre03.g145587_4532.v6.1	CPLD1		no|down	no|up	no|up	yes|up	1
Cre12.g485300_4532.v6.1		Belongs to a family of 14 genes, sometimes found in pairs or clusters, with homologs only in Gonium; function unknown	no|up	yes|down	no|up	yes|down	2
Cre13.g587650_4532.v6.1			no|up	yes|up	no|down	no|down	1
Cre09.g801003_4532.v6.1			no|up	yes|down	no|up	no|down	1
Cre05.g240500_4532.v6.1			no|down	no|up	no|up	yes|up	1
Cre13.g567075_4532.v6.1			no|up	yes|up	no|down	yes|up	2
Cre03.g800337_4532.v6.1			yes|down	no|up	no|up	yes|up	2
Cre13.g583650_4532.v6.1			no|up	yes|up	no|down	no|up	1
Cre09.g390150_4532.v6.1			no|up	yes|up	no|down	no|down	1
Cre04.g218900_4532.v6.1			no|up	yes|up	no|down	no|up	1
Cre17.g744597_4532.v6.1			no|up	no|up	yes|down	yes|down	2
Cre08.g377950_4532.v6.1		null-allele mutant was isolated (PMID 29743196)	no|down	yes|up	no|up	yes|up	2
Cre11.g480650_4532.v6.1			no|down	yes|up	no|up	yes|up	2
Cre09.g397105_4532.v6.1			no|down	no|up	no|up	yes|up	1
Cre10.g465250_4532.v6.1	RSP11	Flagellar radial spoke protein 11 (RSP11) at radial spoke stalk; containing an RIIa domain initially found in the regulatory subunit of cAMP dependent protein kinase. Gene originally termed PF25 [PMID: 16507594; PMID: 7204490; PMID: 16267272; GI:83284717].	no|down	yes|down	no|up	no|down	1
Cre14.g615600_4532.v6.1			no|up	yes|up	no|down	no|up	1
Cre02.g081850_4532.v6.1			no|down	no|up	yes|down	no|up	1
Cre16.g801895_4532.v6.1			no|up	yes|up	yes|down	no|up	2
Cre11.g801321_4532.v6.1			no|up	no|down	no|down	yes|down	1
Cre12.g523832_4532.v6.1			no|down	yes|down	no|up	no|up	1
Cre06.g800678_4532.v6.1			no|down	yes|down	no|no test	no|down	1
Cre07.g349520_4532.v6.1			no|down	no|up	no|up	yes|up	1
Cre17.g707000_4532.v6.1			no|down	yes|down	no|down	yes|down	2
Cre10.g419750_4532.v6.1	RPB3	ts-lethal mutant was isolated (PMID 29743196)	no|up	no|up	yes|up	yes|up	2
Cre03.g144967_4532.v6.1			no|down	no|up	no|down	yes|up	1
Cre01.g028400_4532.v6.1	DDC1	Could be involved in the formation of tryptamine by decarboxylation of tryptophan; tryptamine is a substrate of strictosidine synthase, a key enzyme in monoterpene indole alkaloid biosynthesis; a strictosidine synthase homologue is found in Chlamydomonas	no|up	yes|up	no|down	no|up	1
Cre13.g580250_4532.v6.1			no|down	no|up	no|up	yes|up	1
Cre01.g019500_4532.v6.1			no|down	no|up	no|up	yes|up	1
Cre16.g657650_4532.v6.1	FAP35	Flagellar Associated Protein, found in the flagellar proteome	no|down	yes|down	no|up	no|down	1
Cre04.g800465_4532.v6.1			no|up	yes|up	no|down	no|down	1
Cre02.g078507_4532.v6.1			no|down	yes|up	no|down	yes|up	2
Cre01.g004651_4532.v6.1			no|down	yes|up	no|up	yes|up	2
Cre14.g625050_4532.v6.1			no|up	yes|down	no|down	yes|down	2
Cre07.g356500_4532.v6.1			no|up	yes|up	no|down	no|up	1
Cre12.g508644_4532.v6.1	HDG1	gamete-specific. Described by Lee et al. 28 [PMID: 1851927]	no|up	yes|up	no|down	no|up	1
Cre01.g003376_4532.v6.1			no|up	yes|up	no|down	no|up	1
Cre14.g634193_4532.v6.1			no|up	yes|up	no|down	no|up	1
Cre07.g355650_4532.v6.1	AMT1F	belongs to AMT1 family, related to Rhesus proteins; (Amt1:6 or Amt1.6)	no|down	yes|up	no|down	yes|up	2
Cre52.g802239_4532.v6.1			no|up	no|down	yes|up	no|down	1
Cre07.g332750_4532.v6.1		Previously annotated as part of Signal peptide peptidase PSL2	no|up	yes|up	no|down	no|up	1
Cre02.g097250_4532.v6.1			no|down	yes|down	no|up	no|down	1
Cre09.g801080_4532.v6.1			no|down	no|up	no|up	yes|up	1
Cre03.g160600_4532.v6.1			no|up	no|up	no|down	yes|down	1
Cre01.g066187_4532.v6.1	ZIP6	Similarity to ZIP GufA-like family; highest abundant ZIP family transcript during metal-replete growth	no|down	no|up	no|down	yes|up	1
Cre04.g227400_4532.v6.1	FRE1	homolog to FRO1 in Arabidopsis; null-allele passenger mutation was isolated (PMID 29743196)	no|up	no|up	yes|up	yes|up	2
Cre17.g728100_4532.v6.1			no|down	yes|up	no|down	yes|up	2
Cre02.g144650_4532.v6.1	PTB12	Putative phosphate transporter, similar to yeast Pho89 and Neurospora PHO4 probable Na+/Pi symporters; present in a cluster of four highly related PTB family members on scaffold 24, including PTB9, PTB5 and PTB4.	no|down	yes|up	no|down	yes|up	2
Cre06.g257601_4532.v6.1	PRX1	Thioredoxin dependent peroxidase, chloroplast precursor, PMID: 11784321; Protein processed at aa 39 to produce N-terminus of SHAEKPL as determined by Edman degradation	no|down	no|up	no|up	yes|up	1
Cre01.g037700_4532.v6.1	FAD9	Chloroplast glycerolipid delta4-fatty acid desaturase; Linoleate desaturase; enzymes of this family catalyze the insertion of a double bond at the delta position of fatty acids	no|down	yes|up	no|down	yes|up	2
Cre12.g545700_4532.v6.1			no|down	yes|down	no|up	no|down	1
Cre01.g050650_4532.v6.1			no|down	no|down	no|down	yes|down	1
Cre12.g502900_4532.v6.1			yes|up	yes|up	no|down	no|down	2
Cre07.g348100_4532.v6.1			no|down	no|up	no|up	yes|up	1
Cre10.g421350_4532.v6.1	MMP25	Matrix metalloproteinase belonging to the M11 peptidase family	yes|up	no|up	no|up	no|down	1
Cre09.g387800_4532.v6.1	FER1	Ferritin, chloroplast precursor, pre-apoferritin gi 20530724 gb AF503338; For iron storage or buffering in the chloroplast during iron limitation; Expression induced during Fe deficiency; localized to the chloroplast; a strain with reduced FER1 FER2 abundance has delayed PSII degradation in Fe-deficiency photoheterotrophic growth	no|up	no|down	yes|up	yes|up	2
Cre02.g076500_4532.v6.1			no|down	no|up	no|up	yes|up	1
Cre14.g630350_4532.v6.1			no|up	no|up	no|down	yes|down	1
Cre16.g694809_4532.v6.1			no|down	yes|down	no|up	no|down	1
Cre05.g246300_4532.v6.1			no|down	yes|down	no|up	yes|down	2
Cre02.g108601_4532.v6.1			no|up	yes|up	no|up	yes|up	2
Cre08.g361551_4532.v6.1			no|up	no|up	yes|up	yes|up	2
Cre16.g693600_4532.v6.1	FAP137	Putative extracellular matrix protein (cell wall protein); similar to Volvox ISG [PMID: 16938]) and Chlamydomonas VSP-3 [PMID: 87], two glycoproteins with a hydroxyproline-rich (HR) domain; ISG Genbank entry X65165; VSP-3 Genbank entry AY79584; found in flagellar proteome	no|up	yes|up	no|down	yes|up	2
Cre16.g801972_4532.v6.1			no|down	no|up	no|up	yes|up	1
Cre12.g487050_4532.v6.1			no|up	yes|up	no|down	no|up	1
Cre06.g303251_4532.v6.1			no|up	no|down	no|down	yes|down	1
Cre07.g321600_4532.v6.1			no|up	yes|up	no|down	no|down	1
Cre15.g801809_4532.v6.1			no|up	yes|up	no|down	yes|up	2
Cre10.g443500_4532.v6.1			no|down	no|up	no|down	yes|up	1
Cre08.g800910_4532.v6.1			yes|up	yes|up	no|down	no|down	2
Cre14.g609900_4532.v6.1			no|down	no|up	no|up	yes|up	1
Cre16.g656800_4532.v6.1			no|down	yes|down	yes|down	yes|down	3
Cre10.g432500_4532.v6.1		Condensin complex component, non-SMC subunit (Cnd1 homolog). ChromoDB CPD341	no|up	yes|up	no|up	no|up	1
Cre13.g588900_4532.v6.1		Similar to WEX (AT4G13870) in Arabidopsis thaliana	no|up	yes|up	yes|down	no|down	2
Cre01.g007350_4532.v6.1	MOT42	identified by comparative genomics as being present only in organisms having motile (MOT) cilia	no|up	yes|up	no|up	yes|up	2
Cre02.g090650_4532.v6.1	SEC20	Hypothetical Conserved Protein. Similar to Sec20 Qb-SNARE, involved in Golgi-to-ER trafficking	no|up	yes|up	no|down	no|up	1
Cre12.g507800_4532.v6.1		Target of CRR1	no|up	no|up	yes|up	yes|up	2
Cre09.g801094_4532.v6.1			no|up	no|down	no|up	yes|down	1
Cre03.g171950_4532.v6.1	PEPC2	PEP carboxylase, isoform 2 [Accession number AAS01721];	no|down	no|up	no|up	yes|up	1
Cre34.g802206_4532.v6.1			no|up	yes|up	no|down	no|up	1
Cre11.g476750_4532.v6.1	FNR1	Ferredoxin-NADP reductase, chloroplast precursor; involved in photosynthetic linear, and possibly in cyclic, electron flow; major isoform	no|up	no|down	no|down	yes|down	1
Cre05.g800542_4532.v6.1			yes|down	yes|down	yes|up	no|down	3
Cre11.g467664_4532.v6.1			no|up	no|down	no|down	yes|down	1
Cre13.g567200_4532.v6.1			no|up	yes|down	no|down	yes|down	2
Cre16.g686350_4532.v6.1			no|down	yes|up	no|up	yes|up	2
Cre03.g181576_4532.v6.1			no|up	no|up	yes|down	yes|down	2
Cre11.g801289_4532.v6.1			no|up	no|down	no|down	yes|down	1
Cre18.g802156_4532.v6.1			no|down	yes|down	no|up	yes|down	2
Cre08.g370401_4532.v6.1	CYCB1	Probable essential activator of CDKB1; ts-lethal mutations block before mitosis	no|up	yes|up	no|up	yes|up	2
Cre05.g243472_4532.v6.1			no|down	yes|down	no|up	no|down	1
Cre11.g467595_4532.v6.1			no|up	no|down	yes|down	yes|down	2
Cre16.g801911_4532.v6.1			no|up	no|up	no|down	yes|down	1
Cre02.g083450_4532.v6.1			no|down	no|up	no|up	yes|up	1
Cre08.g364751_4532.v6.1		Putative asic-leucine zipper (bZIP) transcription factor	no|up	yes|up	yes|down	yes|up	3
Cre16.g678650_4532.v6.1			no|up	yes|up	no|up	yes|up	2
Cre02.g081350_4532.v6.1		Isochorimatase family, involved in nicotinate nucleotide salvage pathway	no|up	yes|down	no|up	yes|down	2
Cre08.g368250_4532.v6.1			yes|up	yes|up	no|up	no|up	2
Cre01.g001250_4532.v6.1			no|down	yes|down	no|down	yes|down	2
Cre02.g080150_4532.v6.1			no|up	yes|up	no|down	no|up	1
Cre16.g802002_4532.v6.1			no|down	yes|down	no|no test	no|down	1
Cre03.g203700_4532.v6.1			no|up	no|down	no|down	yes|down	1
Cre15.g635067_4532.v6.1			no|up	yes|up	no|down	no|up	1
Cre06.g255850_4532.v6.1			no|up	yes|up	no|down	no|up	1
Cre07.g321800_4532.v6.1			yes|down	no|down	no|up	yes|up	2
Cre07.g334150_4532.v6.1			no|down	no|down	no|down	yes|down	1
Cre10.g419850_4532.v6.1			no|down	yes|down	no|down	yes|down	2
Cre09.g388350_4532.v6.1	MMP11	belongs to the large VMP-family of metalloproteinases (identified in Volvox); the binding site of the catalytic metal ion in VMPs is QExxHxxGxxH not HExxHxxGxxH, therefore VMPs prefer copper for activity rather than zinc; extracellular matrix glycoproteins (cell wall glycoproteins) with a hydroxyproline-rich (HR) domain [PMID: 12034745]	no|up	yes|up	yes|down	no|down	2
Cre07.g322550_4532.v6.1	FAP240	Flagellar Associated Protein; found in the flagellar proteome	no|down	yes|down	no|up	no|down	1
Cre01.g048900_4532.v6.1		Global transcription factor containing Bromodomain, which may interact specifically with acetylated lysines. ChromoDB GTE343	no|up	yes|up	no|down	no|up	1
Cre06.g263950_4532.v6.1			no|up	yes|up	no|up	no|up	1
Cre01.g003150_4532.v6.1		the U5g snRNA, not a protein gene, is in the vicinity	no|up	yes|up	no|down	yes|up	2
Cre14.g627100_4532.v6.1			no|down	yes|down	no|down	yes|down	2
Cre10.g424700_4532.v6.1			no|down	yes|down	no|down	yes|down	2
Cre03.g145647_4532.v6.1			no|up	yes|up	no|down	no|up	1
Cre09.g400886_4532.v6.1			no|up	yes|down	no|down	yes|down	2
Cre15.g639350_4532.v6.1			no|down	no|down	no|down	yes|down	1
Cre02.g111450_4532.v6.1	TEF4	Rhodanese-like protein, chloroplast location proposed; present in thylakoid-enriched fraction based on mass spectrometric peptide identification [PMID: 17078018]	no|down	yes|up	no|down	yes|up	2
Cre16.g659550_4532.v6.1			no|down	no|up	yes|down	no|down	1
Cre16.g663950_4532.v6.1	ERG3	Characterized by Brumfield et al. 21 [PMID:20084111]; Delta7-sterol-C5-desaturase; Target of CRR1	no|up	no|down	yes|up	no|up	1
Cre03.g800406_4532.v6.1			no|up	no|down	no|down	yes|down	1
Cre06.g257150_4532.v6.1	RPL37A	Cytosolic 60S large ribosomal subunit protein L37a	no|down	yes|down	yes|up	no|up	2
Cre06.g258450_4532.v6.1			no|up	yes|up	no|down	no|down	1
Cre16.g677000_4532.v6.1	HSP70E	HSP70E is one of 9 genes encoding HSP70-like proteins in Chlamydomonas; it is more similar to HSP110-like proteins, as is HSP70G; HSP70E is inducible by MgProto and light; PMID: 16143837, 16143841. ts lethal mutations isolated (PMID 25336509)	no|down	no|up	no|up	yes|up	1
Cre17.g719500_4532.v6.1		Flavin-containing amine oxidase, possibly a carotene 7,8-desaturase (see ZDS1)	no|up	yes|up	no|down	no|up	1
Cre09.g398350_4532.v6.1			no|down	no|up	no|up	yes|up	1
Cre11.g482001_4532.v6.1	FAP208	Flagellar Associated Protein, found in the flagellar proteome. Possible phospholipase A2 or serine endopeptidase activity	no|down	yes|down	no|up	no|down	1
Cre14.g631350_4532.v6.1	VSP7	hydroxyproline-rich glycoprotein containing (SP)n repeats; resembles VSP4/6; presumed cell wall protein but function unknown.	no|up	no|down	no|down	yes|down	1
Cre19.g750397_4532.v6.1			no|up	yes|up	no|down	no|up	1
Cre09.g388393_4532.v6.1		putative terminal arabinosyl transferase on HRGP, GT47 family	no|down	yes|up	yes|down	no|down	2
Cre06.g278146_4532.v6.1			no|up	yes|up	no|down	yes|up	2
Cre05.g246800_4532.v6.1	GUN4	Tetrapyrrole-binding protein, chloroplast precursor. In Arabidopsis, GUN4 (Genomes uncoupled 4) is required for the functioning of the plastid mediated repression of nuclear transcription that is involved in controlling the levels of magnesium- protoporphyrin IX. GUN4 binds the product and substrate of Mg-chelatase, an enzyme that produces Mg-Proto, and activates Mg-chelatase. GUN4 is thought to …	no|down	no|up	no|down	yes|up	1
Cre16.g693601_4532.v6.1	ISG2	putative extracellular matrix protein (cell wall protein); similar to Volvox ISG [PMID: 1600938]) and Chlamydomonas VSP-3 [PMID: 8000007], two glycoproteins with a hydroxyproline-rich (HR) domain; ISG Genbank entry X65165; VSP-3 Genbank entry AY795084	no|up	yes|up	no|down	no|up	1
Cre02.g081700_4532.v6.1	PHC66	Belongs to the large pherophorin-family, a family of glycoproteins with a central hydroxyproline-rich (HR) domain;	no|down	yes|up	no|down	no|up	1
Cre06.g800743_4532.v6.1			no|up	no|up	yes|down	yes|down	2
Cre09.g801050_4532.v6.1			no|down	yes|down	no|up	yes|down	2
Cre07.g355500_4532.v6.1			no|up	no|up	no|down	yes|down	1
Cre09.g388852_4532.v6.1			no|down	yes|up	no|down	yes|up	2
Cre11.g467674_4532.v6.1			no|down	yes|up	no|down	yes|up	2
Cre06.g272850_4532.v6.1	MRPL10	Probably dual-targeted to the mitochondrion and chloroplast	no|down	yes|down	no|down	no|down	1
Cre03.g181900_4532.v6.1			no|up	no|down	no|down	yes|down	1
Cre11.g483351_4532.v6.1			no|down	no|down	no|up	yes|up	1
Cre14.g632860_4532.v6.1			no|up	yes|up	no|down	no|up	1
Cre06.g311250_4532.v6.1			no|down	yes|up	no|up	yes|up	2
Cre13.g575450_4532.v6.1			no|down	no|up	no|up	yes|up	1
Cre11.g467611_4532.v6.1			no|up	yes|up	no|down	no|up	1
Cre10.g452300_4532.v6.1			no|up	yes|up	no|down	no|up	1
Cre16.g649900_4532.v6.1	HTR24	Replication linked H3; histone gene cluster XXIV (type 43)	no|down	yes|down	no|up	no|down	1
Cre17.g802107_4532.v6.1			no|down	yes|down	no|up	yes|down	2
Cre10.g464100_4532.v6.1			no|up	no|up	no|up	yes|up	1
Cre01.g800055_4532.v6.1			no|up	yes|up	no|down	no|up	1
Cre09.g403256_4532.v6.1			no|up	yes|down	no|down	yes|down	2
Cre07.g800871_4532.v6.1			yes|up	no|no test	yes|up	no|up	2
Cre11.g801304_4532.v6.1			no|up	yes|up	no|down	no|down	1
Cre02.g115500_4532.v6.1			yes|down	no|down	no|up	no|up	1
Cre07.g353600_4532.v6.1	MMP7	belongs to the large VMP-family of metalloproteinases (identified in Volvox); the binding site of the catalytic metal ion in VMPs is QExxHxxGxxH not HExxHxxGxxH, therefore VMPs prefer copper for activity rather than zinc; extracellular matrix glycoproteins (cell wall glycoproteins) with a hydroxyproline-rich (HR) domain [PMID: 12034745]	no|down	no|down	no|down	yes|down	1
Cre02.g090451_4532.v6.1			no|up	yes|up	no|down	no|up	1
Cre03.g167051_4532.v6.1			no|up	yes|up	no|down	no|up	1
Cre08.g383750_4532.v6.1			no|down	no|down	no|up	yes|up	1
Cre15.g801838_4532.v6.1			no|up	yes|up	no|down	yes|up	2
Cre01.g032550_4532.v6.1	CGL127		no|up	yes|up	no|down	no|up	1
Cre06.g272600_4532.v6.1			yes|down	no|down	no|down	no|up	1
Cre11.g801271_4532.v6.1			yes|up	yes|up	no|down	no|down	2
Cre14.g631000_4532.v6.1			no|up	no|down	no|down	yes|down	1
Cre19.g751247_4532.v6.1			no|down	yes|down	no|up	no|down	1
Cre14.g628850_4532.v6.1		Probable domain of larger protein similar to guanylate cyclase 1 (GCYB2) from Homo sapiens	no|down	yes|down	no|down	yes|down	2
Cre10.g445952_4532.v6.1			no|up	yes|up	no|down	yes|up	2
Cre02.g094150_4532.v6.1	HIK2	Similar to APRR9 (PSEUDO-RESPONSE REGULATOR 9); transcription regulator - cd156, REC; contains only the Signal receiver domain and a CCT domain, not the kinase domain; Originally named HKR2, but was changed to avoid confusion with the histidine-kinase rhodopsins;	no|up	no|down	no|down	yes|down	1
Cre17.g709900_4532.v6.1			no|up	yes|up	no|down	yes|up	2
Cre02.g116100_4532.v6.1			no|down	no|down	no|down	yes|down	1
Cre10.g445800_4532.v6.1			no|up	yes|up	no|down	no|up	1
Cre02.g085350_4532.v6.1			no|up	no|down	no|down	yes|down	1
Cre03.g146207_4532.v6.1		Putative phosphatase, induced during phosphate deficiency, regulated by the PSR1 transcription factor [PMID: 16400166].	no|up	no|up	no|down	yes|down	1
Cre03.g800294_4532.v6.1			no|up	no|down	no|down	yes|down	1
Cre06.g278229_4532.v6.1			no|up	yes|up	no|down	no|up	1
Cre04.g227600_4532.v6.1		null-allele mutant was isolated (PMID 29743196)	no|up	yes|up	no|down	no|up	1
Cre14.g613800_4532.v6.1			no|down	yes|down	no|up	no|down	1
Cre07.g321650_4532.v6.1	CYCL1	homologous to cyclin L; possible role in transcription	no|down	yes|up	no|down	yes|up	2
Cre07.g331050_4532.v6.1			no|down	yes|up	no|down	no|up	1
Cre08.g365720_4532.v6.1			no|down	yes|down	no|down	yes|down	2
Cre04.g214503_4532.v6.1			no|down	yes|down	no|up	no|up	1
Cre12.g522400_4532.v6.1			no|up	yes|up	no|down	no|up	1
Cre11.g467599_4532.v6.1			no|down	yes|down	no|up	no|down	1
Cre09.g400050_4532.v6.1			no|down	no|up	no|down	yes|up	1
Cre15.g801743_4532.v6.1			no|down	yes|up	no|up	yes|up	2
Cre03.g154600_4532.v6.1			no|down	no|up	no|up	yes|up	1
Cre17.g802114_4532.v6.1			yes|down	yes|down	no|up	no|up	2
Cre11.g469400_4532.v6.1	HIK4	Contains only the signal receiver domain; Originally named HKR4, but was changed to avoid confusion with the histidine-kinase rhodopsins;	no|down	no|up	no|up	yes|up	1
Cre06.g286200_4532.v6.1			no|down	yes|down	no|up	no|down	1
Cre16.g656700_4532.v6.1	KIN14A2	kinesin-14 family, kinesin-14A subfamily	no|up	yes|up	no|up	no|up	1
Cre10.g439250_4532.v6.1			no|up	yes|up	no|down	no|up	1
Cre09.g392097_4532.v6.1			no|down	no|up	no|up	yes|up	1
Cre06.g284150_4532.v6.1	RHP2	highly similar to downstream RH1; similar to Rh50 gene product of Drosophila melanogaster	yes|up	no|down	no|down	yes|down	2
Cre06.g267300_4532.v6.1			no|down	no|up	no|up	yes|up	1
Cre17.g802031_4532.v6.1			no|down	yes|up	no|up	yes|up	2
Cre01.g800121_4532.v6.1			no|no test	no|up	yes|up	yes|up	2
Cre10.g801149_4532.v6.1			no|up	yes|down	no|up	yes|down	2
Cre07.g315000_4532.v6.1		Belongs to family G of Chlamydomonadales-specific proteins, all on chromosome 7; no known function	no|down	yes|down	no|up	no|down	1
Cre11.g467563_4532.v6.1			no|up	yes|up	no|up	yes|up	2
Cre03.g194450_4532.v6.1	CGL24		no|up	yes|up	no|down	no|up	1
Cre17.g711150_4532.v6.1	FAD2	Oleate/fatty acid desaturase, delta-12. Also known as FAD2a	no|down	no|up	no|down	yes|up	1
Cre12.g557400_4532.v6.1			no|down	no|up	no|up	yes|up	1
Cre03.g157950_4532.v6.1			no|down	yes|down	no|up	no|up	1
Cre12.g560668_4532.v6.1		null-allele mutant was isolated (PMID 29743196)	no|down	no|down	no|down	yes|down	1
Cre03.g203100_4532.v6.1			no|up	yes|up	no|up	yes|up	2
Cre08.g366650_4532.v6.1			no|up	yes|down	no|up	yes|down	2
Cre04.g214350_4532.v6.1	POLA1	Homologous to eukaryotic DNA polymerase alpha catalytic subunit; Replication polymerase. Class B polymerase. ts-lethal mutants block in S/M (PMID 25336509)	no|up	yes|up	no|down	no|up	1
Cre01.g020223_4532.v6.1	FUM2		no|up	yes|up	no|down	yes|up	2
Cre12.g500350_4532.v6.1			no|down	no|up	no|up	yes|up	1
Cre17.g715750_4532.v6.1	SEC13	Expressed Protein. Component of COP-II vesicle coat complex involved in ER-to-Golgi transport. Part of Sec13/31 sub-complex.	no|down	no|up	no|up	yes|up	1
Cre06.g278235_4532.v6.1			no|down	yes|up	no|down	yes|up	2
Cre16.g683100_4532.v6.1			no|down	yes|down	no|down	yes|down	2
Cre06.g288908_4532.v6.1			no|up	yes|up	no|down	yes|up	2
Cre06.g262650_4532.v6.1	TAA1	OctotricoPeptide (octotricoPeptide) Repeat (OPR) Protein; contains a C-terminal RAP domain; stabilizes psaA mRNA and activates its translation	no|down	yes|up	no|down	yes|up	2
Cre22.g802169_4532.v6.1			no|down	yes|down	no|no test	yes|down	2
Cre11.g467539_4532.v6.1	GOX6	The substrate of this oxidase is unsure, as the similarity is to both glyoxal oxidases and galactose oxidases, found in fungi, bacteria, animals and plants (both use the same Tyr radical / metal mechanism); the plant homologues are secreted, but the fate of the Chlamydomonas isoforms is uncertain; belongs to a family of 20 genes more related to each other than to their higher plant homologues, co…	no|up	yes|up	no|down	no|up	1
Cre15.g640200_4532.v6.1			no|down	yes|up	no|down	yes|up	2
Cre09.g391801_4532.v6.1	VSP4	Hydroxyproline rich glycoprotein VSP4; (SP)n-repeats, extracellular matrix protein (cell wall protein); resembles VSP6 [PMID: 7689882, Genbank entry AY036106]	no|up	no|down	no|down	yes|down	1
Cre03.g193550_4532.v6.1	MRPL46		no|down	no|up	no|up	yes|up	1
Cre10.g453550_4532.v6.1			no|down	yes|down	no|up	yes|down	2
Cre06.g296500_4532.v6.1			no|up	yes|up	no|down	no|up	1
Cre13.g592550_4532.v6.1			no|up	yes|up	no|down	no|up	1
Cre02.g145700_4532.v6.1		belongs to AAAP family of amino acid/auxin permeases; most similar to plant relatives; linked to closely related AOT2; null-allele mutant was isolated (PMID 29743196)	no|down	no|down	no|down	yes|down	1
Cre06.g263050_4532.v6.1	EFP2	Putative mitochondrial elongation factor P (EF-P)	no|up	yes|up	no|down	no|up	1
Cre10.g453400_4532.v6.1		protein of unknown function with mechanosensitive ion channel (MSC) like domain	no|up	no|up	no|up	yes|up	1
Cre08.g800899_4532.v6.1			no|down	no|down	yes|up	yes|up	2
Cre10.g801153_4532.v6.1			no|up	no|down	no|no test	yes|down	1
Cre01.g055966_4532.v6.1			no|down	no|down	no|up	yes|up	1
Cre03.g181450_4532.v6.1	POB7	Found in basal body proteome; Related to TCTN1 in humans	no|up	yes|up	no|down	no|up	1
Cre28.g802193_4532.v6.1			yes|up	yes|up	yes|down	yes|down	4
Cre08.g383150_4532.v6.1		Similar to the catalytic subunit of NatB complex; essential for robust circadian rhythmicity of bioluminescence reporter	no|up	yes|up	no|down	no|up	1
Cre03.g800410_4532.v6.1			no|down	no|up	no|up	yes|up	1
Cre14.g618150_4532.v6.1			no|up	yes|down	no|up	no|down	1
Cre02.g083065_4532.v6.1			no|down	no|up	no|up	yes|up	1
Cre16.g801981_4532.v6.1			no|up	yes|up	no|down	no|up	1
Cre16.g653651_4532.v6.1			no|down	yes|up	no|up	yes|up	2
Cre02.g095103_4532.v6.1		null-allele mutant was isolated (PMID 29743196)	no|up	no|down	no|down	yes|down	1
Cre16.g801998_4532.v6.1			no|down	yes|down	no|up	no|up	1
Cre02.g096350_4532.v6.1	DAO1		no|up	no|down	no|down	yes|down	1
Cre02.g085550_4532.v6.1			no|up	no|down	no|down	yes|down	1
Cre03.g189200_4532.v6.1			no|up	yes|up	no|down	no|down	1
Cre05.g800569_4532.v6.1			yes|down	yes|down	no|up	no|down	2
Cre13.g585600_4532.v6.1			no|down	yes|up	no|down	yes|up	2
Cre11.g467725_4532.v6.1			no|up	no|up	no|up	yes|up	1
Cre06.g278095_4532.v6.1			no|up	yes|up	no|up	yes|up	2
Cre02.g107550_4532.v6.1	CVL2	Predicted Fe2+/Mn2+ transporter, VIT1/CCC1 family; Similarity to Pcl1 from S. pombe and VIT1 from A. thaliana;	no|down	no|up	no|up	yes|up	1
Cre10.g437800_4532.v6.1			no|down	no|down	no|down	yes|down	1
Cre09.g411633_4532.v6.1			no|down	yes|down	no|down	yes|down	2
Cre15.g801673_4532.v6.1			no|no test	yes|up	no|down	yes|up	2
Cre12.g801501_4532.v6.1			no|down	no|down	no|up	yes|up	1
Cre01.g800057_4532.v6.1			no|up	no|up	no|up	yes|up	1
Cre16.g692550_4532.v6.1	MSH4	Orthologous to MSH4 (AT4G17380) in Arabidopsis thaliana, which is involved in the early steps of meiotic recombination;	no|down	yes|down	no|up	no|down	1
Cre06.g301450_4532.v6.1			no|up	yes|up	no|down	no|up	1
Cre12.g532700_4532.v6.1			no|down	yes|up	no|up	yes|up	2
Cre14.g625000_4532.v6.1			no|down	yes|up	no|down	no|up	1
Cre01.g055600_4532.v6.1		Putative kinesin motor-like protein, closest match to kinesin-15 family. Sequence gap in gene sequence and gaps nearby preclude a clear assignment; null-allele mutant was isolated (PMID 29743196)	no|up	yes|up	no|down	no|up	1
Cre03.g143867_4532.v6.1			no|up	yes|up	no|down	no|up	1
Cre15.g801847_4532.v6.1			no|up	yes|up	no|down	yes|up	2
Cre03.g205500_4532.v6.1			no|down	yes|down	no|down	yes|down	2
Cre17.g716800_4532.v6.1	XUV7	sodium-dependent	no|down	yes|up	no|up	yes|up	2
Cre12.g485250_4532.v6.1		Belongs to a family of 14 genes, sometimes found in pairs or clusters, with homologs only in Gonium; function unknown	no|down	yes|up	no|down	yes|up	2
Cre16.g801983_4532.v6.1			no|down	yes|down	yes|down	yes|down	3
Cre11.g467736_4532.v6.1			no|down	yes|up	no|down	yes|up	2
Cre06.g800728_4532.v6.1			no|up	no|down	yes|down	yes|down	2
Cre07.g322300_4532.v6.1	XPD4		no|up	yes|up	no|down	yes|up	2
Cre09.g397450_4532.v6.1			no|up	yes|down	no|down	yes|down	2
Cre06.g259750_4532.v6.1			no|down	yes|down	no|down	yes|down	2
Cre06.g281600_4532.v6.1	LCI23	Septin-like protein; Low-CO2 inducible gene revealed by cDNA array analyses; regulated by CCM1 [PMID: 15235119]	no|down	yes|up	no|down	yes|up	2
Cre02.g077150_4532.v6.1	CPLD14		no|down	yes|up	no|down	yes|up	2
Cre12.g801431_4532.v6.1			yes|up	no|down	no|down	yes|down	2
Cre11.g482700_4532.v6.1			no|down	no|up	no|up	yes|up	1
Cre14.g627850_4532.v6.1			no|down	yes|up	no|down	yes|up	2
Cre03.g182900_4532.v6.1			no|down	no|up	yes|down	no|down	1
Cre08.g800907_4532.v6.1			no|no test	yes|up	no|down	no|up	1
Cre11.g467544_4532.v6.1	IDI1	Isopentenyl-diphosphate delta-isomerase type 1(isopentenyl pyrophosphate:dimethylallyl pyrophosphate isomerase ) (IPI) (PMID: 10750717; PMID:9736763); putative chloroplast precursor; may display dual targeting to chloroplast and cytosol	no|down	yes|up	no|down	yes|up	2
Cre16.g661750_4532.v6.1			yes|down	yes|up	yes|down	yes|up	4
Cre11.g477200_4532.v6.1	IFR1	NmrA-like	no|down	no|up	yes|up	yes|up	2
Cre03.g200400_4532.v6.1			no|down	yes|down	no|up	no|up	1
Cre14.g633050_4532.v6.1			no|down	no|down	yes|down	yes|down	2
Cre16.g671400_4532.v6.1	ARS1	Periplasmic arylsulfatase 1 [PMID: 3339089], The nearly identical gene ARS2 is nearby in the genomic sequence, in inverted orientation	no|up	no|down	no|down	yes|down	1
Cre14.g801643_4532.v6.1			no|up	no|down	no|down	yes|down	1
Cre13.g801530_4532.v6.1			no|down	no|up	no|up	yes|up	1
Cre10.g456500_4532.v6.1			no|up	yes|down	no|down	yes|down	2
Cre12.g801461_4532.v6.1			no|up	yes|up	no|down	no|up	1
Cre06.g297900_4532.v6.1			no|up	yes|up	yes|down	no|down	2
Cre07.g337900_4532.v6.1			no|down	no|down	no|up	yes|up	1
Cre03.g162333_4532.v6.1			no|down	no|up	no|down	yes|up	1
Cre12.g507050_4532.v6.1			no|down	yes|up	no|down	yes|up	2
Cre23.g802177_4532.v6.1			no|up	no|down	yes|up	no|up	1
Cre07.g800863_4532.v6.1			no|down	yes|up	no|down	yes|up	2
Cre16.g653450_4532.v6.1	BAR1	Has Bin/Amphiphysin/Rvs (BAR) domain; Mutants have multiciliary phenotype	no|up	yes|up	no|up	no|up	1
Cre03.g170100_4532.v6.1			no|down	yes|up	no|up	yes|up	2
Cre03.g174100_4532.v6.1			no|up	yes|up	no|down	no|up	1
Cre02.g142150_4532.v6.1			no|down	no|down	yes|up	no|up	1
Cre01.g000650_4532.v6.1	AMX2	possibly peroxisomal; contains PTS1 canonical sequence	no|up	no|down	no|up	yes|down	1
Cre08.g366800_4532.v6.1			no|up	yes|up	no|up	yes|up	2
Cre13.g583700_4532.v6.1			no|up	yes|up	no|down	no|up	1
Cre03.g157850_4532.v6.1			no|down	yes|down	no|up	no|down	1
Cre15.g801857_4532.v6.1			no|down	yes|down	no|up	no|up	1
Cre06.g283350_4532.v6.1	MRPS34		no|up	yes|up	no|down	no|up	1
Cre06.g278093_4532.v6.1		putative terminal arabinosyl transferase on HRGP, GT47 family; null-allele mutant was isolated (PMID 29743196)	no|up	no|up	yes|down	no|down	1
Cre05.g230700_4532.v6.1			no|no test	yes|up	no|up	yes|up	2
Cre14.g801630_4532.v6.1			yes|down	yes|down	no|up	no|down	2
Cre05.g800583_4532.v6.1			yes|down	yes|up	no|down	yes|up	3
Cre01.g034750_4532.v6.1			no|down	yes|up	no|up	yes|up	2
Cre06.g250200_4532.v6.1	METM1	S-Adenosylmethionine (AdoMet) synthetase (SAS1); Methionine Adenosyl-transferase	no|up	no|down	no|down	yes|down	1
Cre09.g387615_4532.v6.1			no|down	no|up	no|up	yes|up	1
Cre09.g393551_4532.v6.1			no|up	yes|up	no|up	yes|up	2
Cre16.g686285_4532.v6.1			no|up	yes|up	no|down	no|up	1
Cre17.g726350_4532.v6.1			no|down	yes|up	no|up	yes|up	2
Cre12.g801455_4532.v6.1			no|down	yes|down	no|up	yes|down	2
Cre03.g151700_4532.v6.1	CGL26	ts-lethal mutant has fragile cell membrane when poked with a needle at restrictive temperature (PMID 29743196)	no|down	yes|up	no|up	yes|up	2
Cre16.g690130_4532.v6.1		Target of CRR1	no|up	yes|up	no|down	no|up	1
Cre13.g588453_4532.v6.1			no|down	yes|down	no|up	no|down	1
Cre06.g287400_4532.v6.1		Serine/Threonine Protein Kinase Homolog 23, hypothetical	no|up	no|down	no|down	yes|down	1
Cre06.g278224_4532.v6.1	MRPL16		no|up	yes|up	no|down	no|up	1
Cre09.g401960_4532.v6.1			no|up	yes|down	no|down	yes|down	2
Cre14.g626100_4532.v6.1			no|down	no|up	no|up	yes|up	1
Cre07.g349700_4532.v6.1		Homology to predicted nucleoside-diphosphate-sugar epimerases	no|down	no|down	no|up	yes|up	1
Cre06.g278136_4532.v6.1			no|up	no|up	no|up	yes|up	1
Cre02.g800175_4532.v6.1			no|up	yes|down	no|up	yes|down	2
Cre07.g324000_4532.v6.1	NUP160	160 kDa Nuclear Pore Complex Protein	no|up	yes|up	no|down	no|up	1
Cre16.g690300_4532.v6.1			no|up	no|up	no|down	yes|down	1
Cre05.g233051_4532.v6.1			no|up	no|up	no|up	yes|up	1
Cre10.g452250_4532.v6.1	FAP41	redox sensitive	no|up	yes|up	no|down	no|up	1
Cre03.g170550_4532.v6.1	POC4	Found in basal body proteome; Similar to centrin-interacting protein SFI1; Contains 5 SFI repeats, a conserved centrin-binding motif found in the yeast spindle pole body protein SFI1; The POC4 functional annotation was erroneously assigned to the adjacent gene locus, Cre03.g170600, in previous annotations, likely because the accession for this locus in UniProt database, A8IEQ2, is a fusion of bot…	no|up	no|up	yes|up	no|up	1
Cre17.g710000_4532.v6.1			no|down	yes|down	yes|down	yes|down	3
Cre08.g358556_4532.v6.1	RPS29	Cytosolic 40S small ribosomal subunit protein S29	no|down	yes|down	yes|up	no|up	2
Cre01.g048150_4532.v6.1	HLA8	Staphylococcal nuclease homolog. Thermonuclease family. Induced under high light condition [PMID: 12000678]. A part of post-transcriptional gene silencing machinery [PMID: 11782532]	no|down	yes|down	no|up	no|down	1
Cre09.g801051_4532.v6.1			no|down	yes|down	no|up	yes|down	2
Cre02.g800216_4532.v6.1			no|down	yes|down	no|up	no|down	1
Cre13.g801549_4532.v6.1			yes|down	yes|down	no|up	no|down	2
Cre02.g116050_4532.v6.1			no|up	yes|up	no|down	yes|up	2
Cre01.g043800_4532.v6.1			no|down	yes|down	no|up	yes|down	2
Cre03.g191800_4532.v6.1			no|down	yes|down	no|down	yes|down	2
Cre07.g341950_4532.v6.1			no|down	yes|up	no|up	yes|up	2
Cre02.g099055_4532.v6.1		null-allele mutant was isolated (PMID 29743196)	no|down	yes|up	no|down	no|up	1
Cre10.g425251_4532.v6.1			no|up	yes|up	no|up	yes|up	2
Cre09.g403000_4532.v6.1	PAP9	Non-canonical poly(A) polymerase (ncPAP) with PAP/25A core domain; conserved in green algae	no|down	no|up	no|up	yes|up	1
Cre06.g279550_4532.v6.1			no|up	yes|up	no|up	yes|up	2
Cre12.g494750_4532.v6.1	PRPS20	imported to chloroplast; Chloroplast small ribosomal subunit protein S20; component psaA trans-splicing sub complex II	no|down	yes|down	no|up	no|down	1
Cre17.g802137_4532.v6.1			no|down	yes|down	no|up	no|down	1
Cre05.g248300_4532.v6.1	NRAMP4	Similarity to NRAMP Eukaryotic group I subfamily, specifically expressed during Fe limitation;	no|up	no|up	yes|up	yes|up	2
Cre10.g463250_4532.v6.1		null-allele mutant was isolated (PMID 29743196)	no|down	no|up	no|up	yes|up	1
Cre04.g800456_4532.v6.1			no|down	yes|down	no|up	no|down	1
Cre02.g080650_4532.v6.1	HSP90B	HSP90B is one of 3 HSP90 genes in Chlamydomonas; HSP90B is localized to the ER; PMID: 16143837 and 15995001; forms a cluster with ER-targeted chaperones BIP1 and BIP2 [PMID: 16143837]	no|down	yes|up	no|up	yes|up	2
Cre10.g426250_4532.v6.1			no|down	no|up	no|up	yes|up	1
Cre16.g662200_4532.v6.1			no|down	no|up	no|up	yes|up	1
Cre12.g491050_4532.v6.1	RIR2	Ribonucleotide reductase (RNR), small subunit. Previously annotated as RIR2A. Identified by Abe et al. 24 [PMID: 15459796] as NSG2, a gene expressed during nitrogen-starved gametogenesis. ts-lethal mutations block DNA replication (PMID 25336509)	no|down	yes|up	no|up	yes|up	2
Cre12.g522050_4532.v6.1			no|up	no|down	no|down	yes|down	1
Cre03.g146367_4532.v6.1			no|up	yes|up	no|down	yes|up	2
Cre14.g801595_4532.v6.1			no|down	no|up	no|down	yes|up	1
Cre10.g451350_4532.v6.1			no|up	no|down	no|down	yes|down	1
Cre12.g546500_4532.v6.1	TEF22	Protein with unknown function, mitochondrial localization assumed; present in thylakoid-enriched fraction based on mass spectrometric peptide identification [PMID: 17078018]; null-allele mutant was isolated (PMID 29743196)	yes|up	yes|up	yes|up	yes|up	4
Cre17.g724650_4532.v6.1			no|up	yes|up	no|down	no|up	1
Cre03.g191300_4532.v6.1	LCI35	Low-CO2 inducible gene revealed by cDNA array analyses; probably organelle-targetted; regulated by CCM1 [PMID: 15235119]	no|up	yes|down	no|down	yes|down	2
Cre03.g800310_4532.v6.1			no|up	yes|up	no|down	yes|up	2
Cre17.g719600_4532.v6.1	FAP338		no|up	yes|up	no|down	yes|up	2
Cre17.g701450_4532.v6.1			no|down	no|up	no|up	yes|up	1
Cre06.g800754_4532.v6.1			no|up	yes|up	no|down	yes|up	2
Cre08.g800919_4532.v6.1			no|down	yes|down	no|down	yes|down	2
Cre06.g298800_4532.v6.1	ARS73A	Belongs to a family of 7 highly similar genes (5 adjacent on chr10), conserved in Volvox; Mutant at this locus was found that exhibited low ARS activity and failed to show increases in ECP76, LHCBM9, and HAP2 transcripts (among others) in response to S deprivation;	no|up	yes|up	no|down	no|up	1
Cre16.g801882_4532.v6.1			no|up	no|up	yes|up	yes|up	2
Cre09.g388356_4532.v6.1	TBC2	OctotricoPeptide (octotricoPeptide) Repeat (OPR) Protein; activates translation of psbC mRNA	no|up	yes|up	no|down	no|up	1
CreCp.g802322_4532.v6.1	icreI	One of two perfect copies; Endonuclease involved in group I intron homing; Recognizes and cleaves a 19-24 bp palindromic DNA site	no|down	yes|up	yes|down	no|up	2
Cre04.g800453_4532.v6.1			no|up	yes|down	no|up	yes|down	2
Cre06.g290300_4532.v6.1			no|up	yes|up	no|up	yes|up	2
Cre12.g530250_4532.v6.1			no|up	yes|up	no|down	no|up	1
Cre16.g655500_4532.v6.1			no|down	yes|down	no|down	yes|down	2
Cre11.g467721_4532.v6.1			no|down	yes|down	no|up	no|down	1
Cre06.g266900_4532.v6.1	LPA1L	similar to LPA1, PSII biogenesis protein, but lacks TPR domain	no|down	no|up	no|up	yes|up	1
Cre02.g076700_4532.v6.1			no|down	yes|down	no|down	yes|down	2
Cre16.g676600_4532.v6.1			no|up	yes|up	no|down	no|up	1
Cre16.g801962_4532.v6.1			no|up	no|down	no|down	yes|down	1
Cre07.g320700_4532.v6.1		contains N-terminal NO-sensing and dimerization domains; C terminal domain similar to guanylate cyclase 1 from Homo sapiens	no|down	yes|up	no|up	yes|up	2
Cre03.g145867_4532.v6.1	MRPL113	an OctotricoPeptide Repeat (OPR) family member, but does not interact with RNA by its inner groove (Walz et al 2021); an inter-repeat domain formed by amino acids 353-397 clamps the tip of H34 from the L3b fragment, while C-terminal part contacts the inner membrane; interacts with mL114 and together with it compensates for the absence of domain III in the rRNA, just like plant rPPRs do; amiRNA KD…	no|down	no|up	no|up	yes|up	1
Cre15.g801762_4532.v6.1			no|up	yes|up	no|down	no|up	1
Cre08.g364200_4532.v6.1			no|down	no|down	no|up	yes|up	1
Cre05.g232450_4532.v6.1			no|down	no|up	no|down	yes|up	1
Cre03.g195410_4532.v6.1			no|down	no|up	no|up	yes|up	1
Cre16.g666301_4532.v6.1	RPS30	Cytosolic 40S small ribosomal subunit protein S30	no|down	yes|down	yes|up	no|up	2
Cre17.g802124_4532.v6.1			no|down	no|down	yes|up	no|up	1
Cre12.g801357_4532.v6.1			no|down	yes|up	yes|down	no|down	2
Cre13.g572250_4532.v6.1			no|up	no|up	no|up	yes|up	1
Cre17.g802105_4532.v6.1			no|up	yes|up	no|down	no|up	1
Cre02.g095750_4532.v6.1		Possibly a FAD-dependent monooxygenase	no|down	no|up	no|up	yes|up	1
Cre02.g105000_4532.v6.1			no|up	yes|up	no|down	no|up	1
Cre11.g475050_4532.v6.1			no|down	yes|up	no|down	yes|up	2
Cre06.g800638_4532.v6.1			no|up	no|up	no|up	yes|up	1
Cre16.g678350_4532.v6.1			no|down	yes|down	no|up	no|down	1
Cre01.g046501_4532.v6.1			yes|down	no|down	no|up	no|up	1
Cre10.g455100_4532.v6.1			yes|up	yes|up	no|down	no|down	2
Cre16.g672800_4532.v6.1	GMP1	GDP-D-mannose pyrophosphorylase (D-mannose-1-phosphate guanylyltransferase); a nucleotidyl transferase, involved in vitamin C biosynthesis	no|up	yes|up	no|up	yes|up	2
Cre16.g673953_4532.v6.1	FKB16G	FKBP-type peptidyl-prolyl cis-trans isomerase (EC 5.2.1.8) (PPIase) (Rotamase) (Immunophilin); localization unsure	yes|down	no|down	no|down	yes|up	2
Cre08.g360400_4532.v6.1		transmembrane protein with a DUF221 domain of unknown function; this domain is present in many eukaryotes, in particular in Arabidopsis ERD4 (early response to dehydration); belongs to a cluster of 4 closely linked and related Chlamydomonas ERM genes	no|up	yes|down	yes|down	yes|down	3
Cre05.g241636_4532.v6.1			no|up	no|down	yes|up	yes|up	2
Cre03.g189901_4532.v6.1			no|down	yes|up	no|down	yes|up	2
Cre10.g434350_4532.v6.1	CTR2	Similarity to fungal CTR family; expression increases during Cu deficiency, regulated by CRR1; localized to plasma membrane; gene rescues yeast _ctr1 mutant; Fits the pattern for TM2 and TM3: MxxxM-X13-GxxxG per Vinzenz Unger	no|up	yes|up	yes|up	yes|up	3
Cre13.g584135_4532.v6.1			no|up	yes|up	no|up	yes|up	2
Cre06.g270000_4532.v6.1			no|up	no|up	no|down	yes|down	1
Cre11.g480100_4532.v6.1			no|down	no|up	no|up	yes|up	1
Cre01.g046052_4532.v6.1			no|down	yes|down	no|up	no|down	1
Cre11.g467543_4532.v6.1			no|down	no|down	yes|up	no|up	1
Cre01.g030200_4532.v6.1	FAP6	conserved expressed protein in flagellar proteome [PMID: 15998802], related to protein phosphatase 2C; chloroplast targeted prediction in Arabidopsis	no|down	yes|down	no|up	no|down	1
Cre17.g724850_4532.v6.1			no|up	yes|up	no|down	no|up	1
Cre05.g242750_4532.v6.1			no|up	no|up	yes|up	yes|up	2
Cre03.g180750_4532.v6.1	METE1	5-methyltetrahydropteroyltriglutamate-homocysteine S-methyltransferase (EC 2.1.1.14); Vitamin B12-independent methionine synthase; homocysteine methylase; methyltetrahydropteroylpolyglutamate:homocysteine methyltransferase; (HMT); found in the flagellar proteome [PMID: 15998802]; repressed in the presence of cobalamine; Upregulated During Gametic Activation	no|up	yes|up	no|down	no|up	1
Cre07.g351550_4532.v6.1			no|up	yes|up	no|down	yes|up	2
Cre03.g192250_4532.v6.1	PHC69	Belongs to the large pherophorin-family, a family of glycoproteins with a central hydroxyproline-rich (HR) domain;	no|up	yes|up	no|down	no|up	1
Cre08.g364550_4532.v6.1		null-allele mutant was isolated (PMID 29743196)	no|down	no|up	no|up	yes|up	1
Cre01.g012000_4532.v6.1		null-allele passenger mutation was isolated (PMID 29743196)	yes|up	no|up	no|up	no|down	1
Cre17.g716750_4532.v6.1			no|up	yes|up	no|down	no|up	1
Cre09.g392867_4532.v6.1	FMG1B	Flagella membrane protein, major form; highly expressed in Chlamydomonas during vegetative growth (and likely even in gametes); mediates expression of force at the flagellar surface; forms the outermost layer of the flagellar coat; a repetitive protein, encoded by a gene characterized by short introns; genetically linked to FMG1-A	no|up	yes|down	no|up	yes|down	2
Cre08.g800920_4532.v6.1			no|up	no|down	no|down	yes|down	1
Cre10.g450500_4532.v6.1			no|down	yes|up	no|down	yes|up	2
Cre14.g626950_4532.v6.1	NIC1	Putative locus for NIC1 genetic marker	no|down	no|down	no|up	yes|up	1
Cre15.g801690_4532.v6.1			no|up	no|down	yes|up	no|up	1
Cre09.g397702_4532.v6.1			no|up	no|down	no|down	yes|down	1
Cre07.g331475_4532.v6.1			no|up	no|down	yes|up	no|up	1
Cre12.g521900_4532.v6.1			no|up	no|down	yes|up	no|up	1
Cre04.g800445_4532.v6.1			no|down	yes|down	no|down	yes|down	2
Cre09.g398993_4532.v6.1		4-hydroxyphenylpyruvate dioxygenase (EC 1.13.11.27); (4HPPD) (HPD) (HPPDase); Target of CRR1	no|up	no|up	yes|up	yes|up	2
Cre10.g801199_4532.v6.1			no|up	yes|up	no|down	no|up	1
Cre10.g456550_4532.v6.1			no|up	no|up	yes|down	no|down	1
Cre06.g277450_4532.v6.1			no|up	yes|up	no|down	no|up	1
Cre06.g278176_4532.v6.1			no|down	yes|down	no|down	yes|down	2
Cre02.g095090_4532.v6.1			no|down	no|up	no|up	yes|up	1
Cre01.g025500_4532.v6.1			no|up	yes|up	no|down	yes|up	2
Cre07.g354400_4532.v6.1	CYP743B2	cytochrome P450, unknown function, in CYP711 clan. The CYP711 clan includes CYP711A1 of Arabidopsis (MAX1). This gene product makes a carotenoid-derived branch inhibiting hormone. The CYP743 family has best BLAST hits to CYP3 family members (animal sequences). The top 100 BLAST hits were all animal sequences. The plant CYP711 clan may share a common ancestor with the animal CYP3/CYP4 clan. Belong…	no|up	yes|up	no|down	no|up	1
Cre05.g800566_4532.v6.1			yes|down	no|down	no|down	no|up	1
Cre03.g152750_4532.v6.1	BAG6	Likely co-chaperone of cytosolic HSP70A; strongly upregulated at the protein level upon heat stress.	no|down	no|up	no|up	yes|up	1
Cre01.g015950_4532.v6.1	CPL11	Conserved expressed organellar protein involved in translation; putative translation factor (SUA5); found in plants and cyanobacteria	no|up	no|down	no|down	yes|down	1
Cre10.g456480_4532.v6.1			no|down	yes|down	no|down	yes|down	2
Cre05.g245500_4532.v6.1	FAP175	Protein of unknown function with ankyrin repeats, flagella associated; found in the flagellar proteome as FAP175	no|down	yes|down	no|down	yes|down	2
Cre17.g696700_4532.v6.1	PHC22	Pherophorin-C22 (PHC22) [PMID: 16367971]; belongs to the large pherophorin-family, a family of glycoproteins with a central hydroxyproline-rich (HR) domain;	no|up	yes|up	no|up	no|up	1
Cre12.g489650_4532.v6.1			no|up	yes|up	no|down	no|down	1
Cre12.g543550_4532.v6.1			no|down	yes|down	no|down	yes|down	2
Cre01.g015100_4532.v6.1		CSB family member have highly similar sequences and show various degrees of N-terminal truncation; C-terminal part similar to transposase DNA-binding domain; is probably part of a (truncated) repeat element	no|down	no|down	yes|up	yes|up	2
Cre16.g672497_4532.v6.1		ts-lethal mutant block at S/M (PMID 29743196)	no|up	yes|up	no|down	no|up	1
Cre03.g203150_4532.v6.1			no|up	yes|up	no|up	no|up	1
Cre08.g375350_4532.v6.1			no|up	no|up	no|up	yes|up	1
Cre07.g800787_4532.v6.1			no|down	no|down	yes|up	yes|up	2
Cre03.g204465_4532.v6.1			no|up	no|down	no|down	yes|down	1
Cre10.g448350_4532.v6.1			no|down	no|up	no|up	yes|up	1
Cre13.g562450_4532.v6.1		Possible importin 7; Has orthology to two ARM repeat superfamily proteins in Arabidopsis thaliana (AT2G31660.1, AT3G59020.2);	no|up	yes|up	no|down	no|up	1
Cre13.g590450_4532.v6.1			no|up	yes|down	no|down	yes|down	2
Cre08.g800940_4532.v6.1			no|down	yes|up	no|down	no|up	1
Cre19.g751097_4532.v6.1			no|down	no|up	yes|up	yes|up	2
Cre12.g541777_4532.v6.1	CGL95		no|up	yes|up	no|down	no|up	1
Cre13.g801553_4532.v6.1			no|down	no|up	no|up	yes|up	1
Cre09.g801022_4532.v6.1			no|up	yes|up	no|down	no|up	1
Cre10.g422300_4532.v6.1	PRX6	Thioredoxin dependent peroxidase similar to Arabidopsis PRXQ; Chloroplastic thioredoxin dependent peroxidase; Attached to thylakoids in Arabidopsis [PMID: 16507087; PMID: 15531707; PMID: 14976238; PMID: 12529539; PMID: 15890615]	no|down	yes|up	no|up	yes|up	2
Cre17.g802020_4532.v6.1			no|up	no|down	no|down	yes|down	1
Cre17.g729900_4532.v6.1			no|up	yes|up	no|down	no|up	1
Cre12.g513400_4532.v6.1	EBG1		no|down	no|down	no|down	yes|down	1
Cre15.g801839_4532.v6.1			no|up	yes|up	no|up	yes|up	2
Cre10.g429200_4532.v6.1			no|up	yes|up	no|down	no|up	1
Cre17.g729350_4532.v6.1			no|up	yes|up	no|down	no|up	1
Cre03.g205050_4532.v6.1	DGTT4	Diacylglycerol O-acyltransferase: Conserved in the green lineage and diatoms	no|down	yes|up	no|down	yes|up	2
Cre11.g468150_4532.v6.1			no|up	yes|up	no|up	no|up	1
Cre09.g388100_4532.v6.1			no|up	yes|up	no|down	no|up	1
Cre10.g448500_4532.v6.1			no|up	yes|down	no|up	yes|down	2
Cre06.g255500_4532.v6.1			no|up	yes|up	no|down	no|up	1
Cre01.g800115_4532.v6.1			no|up	yes|up	no|down	no|up	1
Cre03.g800342_4532.v6.1			no|down	no|down	yes|up	no|up	1
Cre12.g503800_4532.v6.1		SET domain-containing methyltransferase; Similar to At1g143 F7A19.12, F16A14.25; putative ribulose-1,5 bisphosphate carboxylase/oxygenase large subunit N-methyltransferase [EC:2.1.1.127]. ChromoDB SDG3415	no|up	yes|up	no|down	no|up	1
Cre09.g402600_4532.v6.1			no|down	no|down	no|up	yes|up	1
Cre03.g183850_4532.v6.1	FDX6	Fe2S2 containing redox protein, predicted chloroplast localization; Target of CRR1	no|up	yes|up	no|up	yes|up	2
Cre12.g546600_4532.v6.1	FEA2	Expression induced by Fe deficiency; secreted/ glycosylated; FEA proteins are lost to the medium in cell-wall less mutants, which makes them more sensitive to Fe deficiency; Cis-acting regulatory elements were characterized [PMID: 19351705]; High-CO2 inducible	no|up	yes|up	yes|up	yes|up	3
Cre10.g436700_4532.v6.1			no|down	no|up	no|down	yes|up	1
Cre13.g607300_4532.v6.1	FAP352	Mitogen-activated protein kinase homolog 5; Downstream kinase in the canonical MAP kinase pathway; Similar to MAPK3	no|down	yes|down	no|down	yes|down	2
Cre03.g174076_4532.v6.1			no|down	yes|up	no|down	yes|up	2
Cre17.g726400_4532.v6.1			no|down	no|up	no|up	yes|up	1
Cre08.g376800_4532.v6.1	MIF2	Highly similar to chloroplast-targeted homolog CIF2, but carries an insertion in C-term part that is typical of IF2 proteins involved in initiation of leaderless mRNAs, as found in the Chlamydomonas mitochondrion	no|down	yes|up	no|down	yes|up	2
Cre03.g203200_4532.v6.1			no|up	yes|up	no|down	no|up	1
Cre08.g362500_4532.v6.1			no|up	yes|up	no|up	yes|up	2
Cre10.g430750_4532.v6.1			no|down	no|down	no|down	yes|down	1
Cre05.g240225_4532.v6.1		null-allele mutant was isolated (PMID 29743196)	no|down	yes|up	no|down	yes|up	2
Cre07.g318800_4532.v6.1	HSP22A	small heat shock protein containing an alpha-crystallin domain, most likely cytosolic; is arranged head-to-head with HSP22B, with which HSP22A shares 70% identity	no|down	no|up	no|up	yes|up	1
Cre12.g497400_4532.v6.1	CGL119	Conserved in the Green Lineage	no|down	no|up	no|up	yes|up	1
Cre05.g232500_4532.v6.1	FXL8	FixL like homolog 8 (FXL). PAS region shows high identity to Rhizobial FixL proteins.	no|down	yes|up	no|down	yes|up	2
Cre01.g045200_4532.v6.1		Target of CRR1	no|up	yes|down	no|down	yes|down	2
Cre10.g466200_4532.v6.1	CYCAB1	Related to A/B cyclins. Appears to be Volvocalean specific subclade of A and B type cyclins.	yes|up	yes|up	no|down	no|up	2
Cre04.g232902_4532.v6.1			no|up	yes|up	no|down	no|down	1
Cre13.g801517_4532.v6.1			no|up	no|down	yes|up	no|up	1
Cre06.g260700_4532.v6.1		related to plants and fungi; also related to bacterial inner membrane proteins	no|up	yes|up	no|down	no|up	1
Cre03.g158700_4532.v6.1			no|up	yes|up	no|down	no|up	1
Cre11.g801276_4532.v6.1			no|down	no|up	no|down	yes|up	1
Cre12.g551800_4532.v6.1			no|down	no|up	no|up	yes|up	1
Cre12.g801361_4532.v6.1			no|up	yes|up	no|down	yes|up	2
Cre10.g462950_4532.v6.1	PRPL33	imported to chloroplast; Chloroplast large ribosomal subunit protein L33	no|up	no|down	no|down	yes|down	1
Cre06.g260750_4532.v6.1		Probable domain of larger protein similar to guanylate cyclase 1 (GCYB2) from Homo sapiens	no|up	no|down	no|down	yes|down	1
Cre09.g401700_4532.v6.1			no|down	no|up	no|down	yes|up	1
Cre13.g801509_4532.v6.1			no|up	yes|up	no|down	no|up	1
Cre01.g007950_4532.v6.1	CYP55B1		no|up	yes|down	no|down	yes|down	2
Cre03.g183250_4532.v6.1			no|down	yes|up	no|down	yes|up	2
Cre02.g085150_4532.v6.1			no|up	yes|up	no|down	yes|up	2
Cre06.g283950_4532.v6.1	LHCBM4	PSII-associated chlorophyll a/b-binding protein	no|down	yes|up	no|down	yes|up	2
Cre16.g661850_4532.v6.1			yes|down	yes|up	no|down	yes|up	3
Cre03.g170050_4532.v6.1			no|down	yes|down	no|down	yes|down	2
Cre12.g560800_4532.v6.1			no|up	yes|up	no|up	yes|up	2
Cre04.g214545_4532.v6.1			no|up	yes|up	no|down	no|up	1
Cre10.g465300_4532.v6.1		null-allele mutant was isolated (PMID 29743196)	no|up	no|down	no|down	yes|down	1
Cre03.g207000_4532.v6.1			no|up	yes|up	no|down	no|up	1
Cre05.g241100_4532.v6.1			no|down	no|up	no|up	yes|up	1
Cre12.g559800_4532.v6.1		Glutathione S-transferase, membrane-associated (may be microsomal)	no|down	no|down	yes|up	yes|up	2
Cre06.g250700_4532.v6.1			no|up	no|up	no|down	yes|down	1
Cre10.g801104_4532.v6.1			no|up	yes|down	no|up	yes|down	2
Cre07.g324200_4532.v6.1	BTA1	Multidomain fusion of bacterial BtaA and BtaB-like domains for synthesis of the major extraplastidic lipid diacylglyceryl-N,N,N-trimethylhomoserine. Acclimation to changing CO2 concentrations and light intensities was studied by Yamano et al. 2008	no|up	yes|up	no|down	yes|up	2
Cre07.g346950_4532.v6.1		Target of CRR1	no|up	yes|up	yes|up	yes|up	3
Cre12.g519850_4532.v6.1			no|up	yes|up	no|up	no|up	1
Cre02.g110800_4532.v6.1	NRT2F	Belongs to major facilitator superfamily	no|up	yes|up	no|up	yes|up	2
Cre12.g537250_4532.v6.1			no|up	yes|up	no|down	no|up	1
Cre01.g009500_4532.v6.1	CDPK5	Identified as CrCDPK5 in [PMID: 23936117]	no|down	yes|up	no|down	yes|up	2
Cre16.g652800_4532.v6.1			no|up	yes|up	no|down	no|down	1
Cre06.g278206_4532.v6.1			no|down	no|up	no|up	yes|up	1
Cre01.g045000_4532.v6.1		CAP (Cysteine-rich secretory proteins, Antigen 5, and Pathogenesis-related 1 protein) superfamily protein	no|up	yes|up	no|down	no|up	1
Cre17.g706000_4532.v6.1			no|down	yes|down	no|down	yes|down	2
Cre16.g693202_4532.v6.1	SIR1		no|up	no|down	no|up	yes|down	1
Cre14.g630883_4532.v6.1			no|down	yes|up	no|down	yes|up	2
Cre12.g801500_4532.v6.1			no|up	no|down	yes|up	no|up	1
Cre14.g610850_4532.v6.1			no|down	yes|up	no|up	yes|up	2
Cre03.g203569_4532.v6.1			no|up	yes|down	no|up	yes|down	2
Cre03.g800323_4532.v6.1			no|down	no|down	yes|up	yes|up	2
Cre09.g409300_4532.v6.1		null-allele passenger mutation was isolated (PMID 29743196)	no|up	no|down	no|down	yes|down	1
Cre06.g278169_4532.v6.1			no|down	yes|up	no|down	yes|up	2
Cre12.g530550_4532.v6.1		similar to sphingosine kinase type 2 from Bos taurus XP_612394.2	no|down	yes|up	no|down	no|up	1
Cre08.g361350_4532.v6.1			no|down	yes|down	no|up	no|down	1
Cre12.g501750_4532.v6.1		null-allele passenger mutation was isolated (PMID 29743196)	no|up	yes|up	no|down	no|up	1
Cre02.g141011_4532.v6.1			no|down	yes|down	no|up	yes|down	2
Cre10.g433350_4532.v6.1			no|up	no|down	no|down	yes|down	1
Cre01.g018650_4532.v6.1			no|up	yes|up	no|down	no|up	1
Cre09.g397401_4532.v6.1			no|up	no|down	no|down	yes|down	1
Cre04.g225150_4532.v6.1			no|down	yes|down	yes|up	no|up	2
Cre08.g362682_4532.v6.1			no|up	no|up	yes|down	yes|down	2
Cre11.g482952_4532.v6.1			no|up	no|down	no|down	yes|down	1
Cre01.g026700_4532.v6.1		null-allele mutant was isolated (PMID 29743196)	no|up	yes|down	no|up	yes|down	2
Cre12.g486950_4532.v6.1		Belongs to a family of 14 genes, sometimes found in pairs or clusters, with homologs only in Gonium; function unknown	no|up	yes|up	no|down	yes|up	2
Cre01.g006100_4532.v6.1	FDX7	Ferredoxin with 2Fe-2S iron-sulfur cluster binding domain	no|down	no|up	no|up	yes|up	1
Cre06.g278184_4532.v6.1			no|down	yes|down	no|up	yes|down	2
Cre04.g217000_4532.v6.1		null-allele mutant was isolated (PMID 29743196)	no|down	yes|down	no|up	no|down	1
Cre07.g317750_4532.v6.1			no|up	yes|up	no|down	no|up	1
Cre12.g553050_4532.v6.1	NUP53	53 kDa Nuclear Pore Complex Protein	no|down	no|up	no|down	yes|up	1
Cre17.g802061_4532.v6.1			no|no test	no|up	no|up	yes|up	1
Cre14.g625901_4532.v6.1			no|down	no|up	no|up	yes|up	1
Cre07.g343200_4532.v6.1			no|up	yes|up	no|down	no|down	1
Cre17.g720550_4532.v6.1			no|down	yes|up	no|down	no|up	1
Cre09.g396000_4532.v6.1	NRT2C	high affinity nitrite transporter and low affinity nitrate transporter (system III)	no|up	yes|up	no|down	no|up	1
Cre06.g303483_4532.v6.1			no|down	yes|up	no|down	no|up	1
Cre17.g710850_4532.v6.1			no|up	yes|up	no|down	no|up	1
Cre12.g551550_4532.v6.1		null-allele mutant was isolated (PMID 29743196)	no|up	yes|up	no|down	no|up	1
Cre12.g546900_4532.v6.1			no|up	yes|up	no|down	no|up	1
Cre07.g316800_4532.v6.1			yes|up	no|up	no|down	yes|down	2
Cre02.g104450_4532.v6.1			no|up	yes|up	no|down	yes|up	2
Cre01.g046500_4532.v6.1			no|up	no|down	yes|up	no|down	1
Cre01.g055550_4532.v6.1	COX11	protein involved in assembly of copper in mitochondrial cytochrome c oxidase, similar to yeast COX11	no|down	yes|up	no|down	yes|up	2
Cre08.g365900_4532.v6.1	LHCSR1	LI818r-1; involved in protection against UV-B and induced by UVR8; Low-CO2 and high-light inducible chlorophyll a/b binding protein; regulated by CCM1 [PMID: 15235119]	no|down	yes|down	no|down	no|down	1
Cre12.g532300_4532.v6.1		Conserved E2-like conjugating enzyme; mediates formation of the Atg12-Atg5 conjugate, which is a critical step in autophagy	no|down	yes|up	no|down	no|up	1
Cre16.g695600_4532.v6.1		DnaJ-like protein; probably nuclear/cytosolic; similar to Chlamy Q6JX9_CHLRE GlsA-related protein and to Volvox GLSA; contains J-domain (pfam226) at the N-terminus and Myb_DNA-binding-Domain (pfam249) at the C-terminus	no|up	yes|up	no|up	yes|up	2
Cre02.g083850_4532.v6.1			no|down	no|up	no|up	yes|up	1
Cre14.g608990_4532.v6.1			no|up	yes|up	no|down	no|up	1
Cre14.g608400_4532.v6.1			no|down	no|up	no|up	yes|up	1
Cre01.g024750_4532.v6.1		null-allele passenger mutation was isolated (PMID 29743196)	no|up	yes|up	no|up	yes|up	2
Cre17.g701050_4532.v6.1			no|up	yes|up	no|down	no|up	1
Cre05.g234641_4532.v6.1			no|up	yes|up	no|up	yes|up	2
Cre13.g568200_4532.v6.1		GT77 family	no|down	yes|up	no|down	yes|up	2
Cre01.g800100_4532.v6.1			no|down	no|down	yes|up	yes|up	2
Cre02.g143427_4532.v6.1			no|up	yes|up	yes|down	no|down	2
Cre12.g550702_4532.v6.1	TEF13	Protein with unknown function, chloroplast location proposed; present in thylakoid-enriched fraction based on mass spectrometric peptide identification [PMID: 17078018]	no|up	yes|up	yes|down	no|down	2
Cre03.g206202_4532.v6.1			no|down	yes|up	yes|down	no|up	2
Cre01.g003000_4532.v6.1			no|up	no|down	no|up	yes|down	1
Cre09.g400441_4532.v6.1			no|down	yes|up	no|up	yes|up	2
Cre06.g250300_4532.v6.1	DHC16	Homologue of mammalian cytoplasmic dynein 2 heavy chain. Motor for retrograde intraflagellar transport. Not an inner arm dynein. Upregulated upon deflagellation by nearly 8-fold; null-allele mutant was isolated (PMID 29743196)	no|up	no|down	no|down	yes|down	1
Cre16.g801878_4532.v6.1			no|down	no|up	no|up	yes|up	1
Cre13.g801511_4532.v6.1			no|up	no|down	yes|up	no|up	1
Cre16.g653800_4532.v6.1	OPR101	OctotricoPeptide (octotricoPeptide) Repeat (OPR) Protein	no|up	yes|up	no|down	no|up	1
Cre09.g412400_4532.v6.1			no|up	yes|up	no|up	yes|up	2
Cre02.g095143_4532.v6.1			yes|up	no|up	no|up	no|up	1
Cre07.g800854_4532.v6.1			no|down	yes|down	no|up	no|down	1
Cre15.g640901_4532.v6.1			no|down	no|up	no|down	yes|up	1
Cre12.g801421_4532.v6.1			no|down	no|up	no|up	yes|up	1
Cre08.g360564_4532.v6.1		transmembrane protein with a DUF221 domain of unknown function; this domain is present in many eukaryotes, in particular in Arabidopsis ERD4 (early response to dehydration); belongs to a cluster of 4 closely linked and related Chlamydomonas ERM genes	no|up	yes|up	no|down	no|up	1
Cre06.g288400_4532.v6.1	MRPS11		no|up	no|up	no|up	yes|up	1
Cre02.g105150_4532.v6.1			no|down	no|up	no|up	yes|up	1
Cre01.g006800_4532.v6.1	PIGA1	UDP-Glycosyltransferase (PIG-A); involved in first step of GPI anchor biosynthesis; Orthologous to PIGA/SETH2 (AT3G45100) in Arabidopsis thaliana	no|up	no|down	no|down	yes|down	1
Cre09.g391400_4532.v6.1			no|up	yes|up	no|down	no|up	1
Cre12.g506700_4532.v6.1			no|down	yes|down	no|up	no|down	1
Cre13.g801554_4532.v6.1			no|up	yes|up	no|down	no|down	1
Cre11.g479950_4532.v6.1	CGL7		no|no test	yes|up	no|down	no|up	1
Cre14.g609850_4532.v6.1			no|up	yes|up	no|down	no|up	1
Cre01.g021200_4532.v6.1	CGL47	Conserved in the Green Lineage	no|up	yes|up	no|down	no|up	1
Cre13.g592500_4532.v6.1			no|up	yes|up	no|down	yes|up	2
Cre12.g552100_4532.v6.1			no|down	yes|down	no|up	no|down	1
Cre01.g800071_4532.v6.1			no|down	no|up	no|up	yes|up	1
Cre17.g715200_4532.v6.1			no|down	no|down	no|down	yes|down	1
Cre06.g283900_4532.v6.1			no|up	yes|up	no|down	no|down	1
Cre11.g801307_4532.v6.1			no|up	no|down	no|down	yes|down	1
Cre10.g464650_4532.v6.1	CGL36		no|down	yes|down	no|up	no|down	1
Cre13.g587700_4532.v6.1		Putative retinol dehydrogenase-related	no|up	yes|up	no|down	no|down	1
Cre16.g656433_4532.v6.1		CSB family member have highly similar sequences and show various degrees of N-terminal truncation; C-terminal part similar to transposase DNA-binding domain; is probably part of a (truncated) repeat element	no|down	yes|down	no|up	no|down	1
Cre03.g183150_4532.v6.1			no|up	no|up	no|down	yes|down	1
Cre01.g800030_4532.v6.1			no|down	yes|down	no|up	no|down	1
Cre08.g372550_4532.v6.1	CDKB1	Plant specific cyclin dependent kinase; CDKB subfamily; PSTTLRE motif; mitotic regulator; putative function in G2/M. ts lethal mutants block in G2 (PMID 25336509)	no|up	yes|up	no|up	yes|up	2
Cre01.g070202_4532.v6.1		null-allele passenger mutation was isolated (PMID 29743196)	no|down	no|up	no|up	yes|up	1
Cre08.g376000_4532.v6.1			no|down	no|up	no|up	yes|up	1
Cre12.g490950_4532.v6.1			no|up	yes|up	yes|down	no|down	2
Cre03.g165950_4532.v6.1			no|down	no|up	yes|down	yes|down	2
Cre01.g013150_4532.v6.1	CGLD35		no|up	yes|up	no|down	yes|up	2
Cre03.g800421_4532.v6.1			no|down	yes|up	no|up	yes|up	2
Cre17.g802110_4532.v6.1			no|up	no|up	yes|down	yes|down	2
Cre09.g801014_4532.v6.1			no|up	no|up	yes|up	yes|up	2
Cre10.g455950_4532.v6.1	FAP407	One of four highly similar, tandemly-repeated flavodoxins, AGG3 Paralog	no|up	yes|up	no|down	no|up	1
Cre06.g289050_4532.v6.1			no|down	yes|down	no|down	yes|down	2
Cre04.g800438_4532.v6.1			no|up	yes|up	no|down	no|up	1
Cre03.g146707_4532.v6.1			no|down	yes|down	no|up	no|up	1
Cre16.g657750_4532.v6.1		related to carotenoid 9,10-9',10' cleavage dioxygenase which in land plants participates in abscisic acid biosynthesis; could play a similar role (PMID: 16327238)	no|down	no|down	yes|down	yes|down	2
Cre09.g399916_4532.v6.1			no|down	yes|down	no|up	no|down	1
Cre07.g324866_4532.v6.1			no|down	yes|up	no|down	yes|up	2
Cre09.g398051_4532.v6.1			no|up	yes|up	no|down	yes|up	2
Cre09.g407373_4532.v6.1			no|down	no|down	yes|up	no|up	1
Cre07.g800837_4532.v6.1			no|down	yes|down	no|up	no|down	1
Cre27.g757397_4532.v6.1			no|down	yes|down	no|down	yes|down	2
Cre01.g800109_4532.v6.1			no|down	yes|up	no|up	yes|up	2
Cre13.g587250_4532.v6.1			no|down	yes|down	no|down	yes|down	2
Cre14.g632847_4532.v6.1		putative terminal arabinosyl transferase on HRGP, GT47 family;	yes|down	no|down	no|down	no|up	1
Cre06.g285600_4532.v6.1	RWP5	putative RWP-RK domain transcription factor	no|down	yes|up	no|down	yes|up	2
Cre02.g082865_4532.v6.1			no|down	no|up	no|up	yes|up	1
Cre04.g800450_4532.v6.1			no|up	yes|down	no|down	yes|down	2
Cre03.g191750_4532.v6.1			no|up	yes|up	no|down	no|up	1
Cre06.g278193_4532.v6.1			no|down	no|up	no|down	yes|up	1
Cre10.g436450_4532.v6.1			no|down	no|up	no|up	yes|up	1
Cre02.g112500_4532.v6.1			no|up	yes|up	no|down	no|up	1
Cre09.g408750_4532.v6.1			no|down	no|down	yes|up	yes|up	2
Cre08.g377350_4532.v6.1	FAP180	Contains adenylate and gualylate kinase domains, and calmodulin binding IQ motifs and a C-terminal Dpy30 motif; linked to ADK6; found in the flagellar proteome and previously annotated as FAP18 and FAP121; null-allele passenger mutation was isolated (PMID 29743196)	no|down	yes|down	no|up	no|down	1
Cre10.g801202_4532.v6.1			yes|up	no|up	no|up	no|up	1
Cre02.g141800_4532.v6.1			no|up	no|down	no|down	yes|down	1
Cre17.g737650_4532.v6.1			no|up	yes|down	no|up	no|down	1
Cre11.g801252_4532.v6.1			yes|down	no|down	no|down	no|down	1
Cre01.g007251_4532.v6.1		null-allele mutant was isolated (PMID 29743196)	no|up	no|down	no|down	yes|down	1
Cre06.g309100_4532.v6.1	CPN60C	GroEL/HSP60-homolog, targeted to mitochondria; forms stacks of two homo-oligomeric heptameric rings; Cpn60s require mitochondrial Cpn10s to fold non-native proteins to the native state in an ATP-consuming process	no|down	no|up	no|down	yes|up	1
Cre12.g523000_4532.v6.1			no|up	yes|up	no|down	no|up	1
Cre07.g350550_4532.v6.1		Endonuclease/exonuclease/phosphatase family protein; null-allele mutant was isolated (PMID 29743196)	no|up	yes|up	no|down	no|up	1
Cre03.g200900_4532.v6.1			no|up	yes|up	no|down	no|up	1
Cre17.g711350_4532.v6.1			no|down	yes|up	no|down	yes|up	2
Cre06.g278245_4532.v6.1	PAO5	Contains Rieske iron-sulfur cluster and PAO domains and transmembrane domain for attachment to thylakoid membrane; closely related to linked Cre06.g305650; belongs to the classical family of short chain dehydrogenases [PMID: 15180984]	no|up	yes|up	no|down	no|up	1
Cre15.g801771_4532.v6.1			no|up	yes|down	no|down	yes|down	2
Cre15.g634650_4532.v6.1			no|up	yes|up	no|down	no|up	1
Cre09.g800964_4532.v6.1			no|down	no|up	no|up	yes|up	1
Cre06.g278282_4532.v6.1			no|up	yes|down	no|no test	yes|down	2
Cre02.g084050_4532.v6.1	SEC62	Expressed Protein. Similar to SEC62 component of the ER translocation apparatus.	no|down	no|up	no|up	yes|up	1
Cre10.g446275_4532.v6.1			no|up	yes|up	no|down	no|up	1
Cre08.g366850_4532.v6.1			no|down	yes|down	no|down	yes|down	2
Cre11.g479500_4532.v6.1	PRPL4	imported to chloroplast; Chloroplast large ribosomal subunit protein L4	no|down	yes|down	no|down	no|down	1
Cre06.g295700_4532.v6.1	MCM3	Homologous to MCM3 DNA replication protein	no|up	yes|up	no|up	no|up	1
Cre03.g156350_4532.v6.1	OPR15	OctotricoPeptide (octotricoPeptide) Repeat (OPR) Protein	no|up	yes|up	no|down	no|up	1
Cre14.g618550_4532.v6.1			no|down	no|up	no|up	yes|up	1
Cre16.g677100_4532.v6.1			no|up	yes|up	no|down	no|up	1
Cre04.g214657_4532.v6.1			no|down	no|up	no|up	yes|up	1
Cre24.g755697_4532.v6.1			no|down	no|down	yes|up	no|up	1
Cre03.g151300_4532.v6.1			no|up	yes|up	no|down	yes|up	2
Cre10.g456600_4532.v6.1		null-allele mutant was isolated (PMID 29743196)	no|up	yes|down	no|down	yes|down	2
Cre08.g375050_4532.v6.1	FAP86	Flagellar Associated Protein, found in the flagellar proteome [PMID: 15998802]	no|down	yes|down	no|up	no|down	1
Cre15.g801734_4532.v6.1			yes|up	no|up	no|up	no|down	1
Cre10.g432850_4532.v6.1	FAP77	Flagellar Associated Protein, found in the flagellar proteome; Also found in basal body proteome as BUG1 [PMID: 15964273]; Also found in basal body proteome as CFAP77 [PMID: 28781053]; Transcript upregulated during flagellar regeneration [PMID: 15738400]; weak Similarity to Breast Cancer 1;	no|down	yes|down	no|up	no|down	1
Cre03.g206200_4532.v6.1			no|up	no|down	no|down	yes|down	1
Cre02.g076250_4532.v6.1	EFG1	Similar to chloroplast elongation factor G, (fusA), GTP binding; likely locus for previously described C. reinhardtii fsr1 (fus-1) mutant resistant to fusidic acid	no|down	no|down	no|down	yes|down	1
Cre08.g366450_4532.v6.1			no|up	yes|up	no|down	no|up	1
Cre02.g084550_4532.v6.1			no|down	no|up	no|down	yes|up	1
Cre17.g802062_4532.v6.1			no|up	no|up	no|down	yes|down	1
Cre09.g389801_4532.v6.1			no|down	no|up	no|up	yes|up	1
Cre07.g357850_4532.v6.1	RPL22	Cytosolic 60S large ribosomal subunit protein L22	no|down	yes|down	no|up	no|up	1
Cre03.g151550_4532.v6.1			no|up	yes|up	no|down	no|up	1
Cre16.g801929_4532.v6.1			no|down	yes|down	no|up	no|down	1
Cre08.g800881_4532.v6.1			no|down	yes|down	no|up	no|down	1
Cre07.g350100_4532.v6.1			no|up	yes|up	no|up	no|up	1
Cre01.g009250_4532.v6.1	TOP2	Similar to DNA topoisomerase II in Arabidopsis, TOP2 or AT3G23890. ts-lethal mutations block in S/M (PMID 25336509)	no|up	yes|up	no|up	yes|up	2
Cre10.g418250_4532.v6.1	BLD10	Basal body protein localized to the cartwheel structure at the proximal end. bld10 mutants have no basal bodies or flagella.	no|down	no|down	no|up	yes|up	1
Cre14.g617200_4532.v6.1		Member of a family of proteins [PMID: 16720695, 16622701] related to Volvox carteri RegA, which is a putative transcription repressor [PMID: 9895312] containing a SAND domain (IPR000770; PF01342); genetically linked to RLS4	no|up	yes|up	no|down	yes|up	2
Cre04.g800461_4532.v6.1			no|up	yes|up	no|down	no|up	1
Cre08.g360100_4532.v6.1	DUR2	allophanate hydrolase [EC:3.5.1.54]; catalyses second reaction of ATP:urea amidolyase; homologous to N-terminal domain of yeast protein, whose C-terminal domain (carboxylase activity) is homologous to DUR2, upstream divergent; in green algae, the two activities are separated at the protein level (Harris, p243)	no|up	yes|up	no|down	no|up	1
Cre05.g248450_4532.v6.1	CAH5	Mitochondrial carbonic anhydrase, also called CA2. Matches exons 5 and 6 of CRU41190 Chlamydomonas reinhardtii carbonic anhydrase precursor (beta-CA2)	yes|down	yes|up	no|down	yes|up	3
Cre06.g800663_4532.v6.1			no|down	yes|up	no|down	no|up	1
Cre17.g728900_4532.v6.1	TAL3	Putative fructose-6-P aldolase; similar to a novel class I aldolase from E coli (GI:418514); EC:2.2.1.-	no|down	yes|up	no|down	no|up	1
Cre17.g747297_4532.v6.1	FAP37	Peptidyl-tRNA hydrolase family	no|up	yes|up	yes|down	no|down	2
Cre10.g433400_4532.v6.1			no|down	no|down	yes|up	no|up	1
Cre12.g509650_4532.v6.1	PDS1	Phytoene desaturase (zeta-carotene-forming), chloroplast precursor [PMID:15579683], [PMID:22912689]	no|down	no|down	no|down	yes|down	1
Cre03.g207900_4532.v6.1	CYCA1	Cyclin A homolog; A-type cyclin homolog. Probable major activator of CDKA1; null mutation shows delayed entry into cell division (PMID 29367304).	no|up	yes|up	no|up	yes|up	2
Cre01.g002950_4532.v6.1			no|down	yes|down	no|up	no|down	1
Cre03.g181350_4532.v6.1	MRPL17		no|down	no|up	no|up	yes|up	1
Cre16.g682600_4532.v6.1			no|up	yes|down	no|down	yes|down	2
Cre06.g267100_4532.v6.1	SRP68	Conserved Hypothetical Protein. Similar to the SRP68 subunit of the Signal Recognition Particle. Involved in ER protein translocation.	no|down	no|up	no|up	yes|up	1
Cre12.g513650_4532.v6.1	FAP342		no|up	yes|up	no|down	no|up	1
Cre07.g800788_4532.v6.1			yes|down	no|down	no|up	yes|up	2
Cre06.g303650_4532.v6.1		null-allele mutant was isolated (PMID 29743196)	no|down	no|up	no|up	yes|up	1
Cre10.g420850_4532.v6.1			no|down	no|down	yes|down	yes|down	2
Cre10.g801147_4532.v6.1			yes|up	no|up	no|down	no|down	1
Cre12.g514100_4532.v6.1			no|up	yes|down	no|down	yes|down	2
Cre14.g623403_4532.v6.1			no|down	yes|down	no|down	yes|down	2
Cre03.g149350_4532.v6.1	RWP4	putative RWP-RK domain transcription factor [PMID: 15785851]; forms a tandem pair with RWP11 with which there is amino acid homology around the RWP-RK domain and some intron conservation	no|up	yes|down	no|up	yes|down	2
Cre07.g329500_4532.v6.1		secreted protein, contains two Kazal-type serine protease inhibitor domains (IPR002350) and a protease S8 (subtilase) domain that it probably regulates; the latter is most related to bacterial extracellular proteases	no|up	yes|up	yes|down	no|down	2
Cre16.g650400_4532.v6.1	CPL20	Hypothetical zinc-dependent DNA-binding protein. Gene product similar to PLATZ1 from peas [gi:16117798, PMID: 116698] a plant-specific zinc-dependent DNA-binding protein responsible for A/T-rich sequence-mediated transcriptional repression.	no|down	yes|up	no|down	yes|up	2
Cre01.g033450_4532.v6.1			no|down	yes|down	no|down	no|down	1
Cre07.g800779_4532.v6.1			no|up	yes|up	no|down	no|up	1
Cre01.g023300_4532.v6.1			no|down	no|up	no|up	yes|up	1
Cre07.g800840_4532.v6.1			no|down	yes|down	no|up	no|down	1
Cre03.g183550_4532.v6.1			no|up	yes|up	no|up	yes|up	2
Cre01.g002600_4532.v6.1			yes|down	yes|down	no|down	no|down	2
Cre12.g524500_4532.v6.1		SET domain-containing methyltransferase; Similar to At1g143 F7A19.12, F16A14.25; putative ribulose-1,5 bisphosphate carboxylase/oxygenase large subunit N-methyltransferase [EC:2.1.1.127], but the protein is missing active site residues	no|down	no|up	no|down	yes|up	1
Cre16.g680600_4532.v6.1			no|up	no|down	no|down	yes|down	1
Cre02.g086050_4532.v6.1		tRNA pseudouridine synthase-like protein, with a putative mitochondrial targeting sequence	no|up	yes|up	no|down	no|up	1
Cre12.g556653_4532.v6.1			no|up	yes|up	no|down	yes|up	2
Cre12.g485500_4532.v6.1			no|down	yes|down	no|up	no|down	1
Cre13.g801555_4532.v6.1			no|up	no|up	yes|down	yes|down	2
Cre28.g802192_4532.v6.1			no|up	no|down	no|down	yes|down	1
Cre07.g323550_4532.v6.1		Pseudouridine synthase, mitochondrial precursor, putative	no|up	yes|up	no|down	no|up	1
Cre13.g570350_4532.v6.1	AKC4		no|down	yes|up	no|down	yes|up	2
Cre01.g800014_4532.v6.1			no|down	yes|down	no|up	no|down	1
Cre16.g679750_4532.v6.1			no|up	yes|down	no|up	yes|down	2
Cre01.g038400_4532.v6.1	CRT2	Calreticulin 2. Calreticulin (CRT) is a high-capacity calcium-binding protein mainly localized to the endoplasmic reticulum in eukaryotic cells. Higher plants contain two distinct groups of CRTs: a CRT1/CRT2 group and a CRT3 group. Similar to Arabidopsis At1g09210.1	no|down	yes|up	no|down	yes|up	2
Cre03.g149851_4532.v6.1			no|down	yes|down	no|up	no|down	1
Cre01.g047800_4532.v6.1	GRX6	Glutaredoxin 6, CGFS type glutaredoxin, probably chloroplastic. GRX domain on C-terminal part. N-terminal part: no homology with proteins of known function but strong homology with synechocystis slr1035. PMID: 16328797	no|down	no|up	no|up	yes|up	1
Cre17.g712450_4532.v6.1			no|down	no|up	no|up	yes|up	1
Cre12.g493350_4532.v6.1			no|down	yes|down	no|up	no|down	1
Cre14.g801604_4532.v6.1			no|up	yes|up	no|down	no|up	1
Cre17.g739457_4532.v6.1			no|up	yes|up	no|up	no|up	1
Cre03.g166700_4532.v6.1	FOR1	Nucleates and catalyzes long chain actin filament formation from actin-profilin precursor complexes.	no|up	yes|up	no|up	no|up	1
Cre02.g114350_4532.v6.1			no|up	yes|down	no|up	yes|down	2
Cre17.g712100_4532.v6.1	MDAR1	A key enzyme in ascorbate recycling, which is likely responsible along with VTC2 for the 10-fold increase in ascorbate content of iron-limited cells;	no|up	yes|up	yes|up	yes|up	3
Cre07.g800816_4532.v6.1			yes|up	no|up	no|up	no|up	1
Cre03.g202100_4532.v6.1	OPR18	OctotricoPeptide (octotricoPeptide) Repeat (OPR) Protein	no|up	yes|up	no|down	no|up	1
Cre10.g461750_4532.v6.1		Putative DNMT1-type cytosine-C5 specific DNA methylase; protein contains both a methylase domain and a bromo adjacent homology (BAH) domain. ChromoDB DMT341	no|up	yes|up	no|up	yes|up	2
Cre11.g476550_4532.v6.1		Alcohol dehydrogenase, zinc-containing	no|down	yes|down	no|down	yes|down	2
Cre04.g800451_4532.v6.1			no|down	yes|down	no|up	yes|down	2
Cre03.g184500_4532.v6.1			no|down	no|up	no|up	yes|up	1
Cre06.g800735_4532.v6.1			no|up	yes|up	no|down	no|up	1
Cre02.g800240_4532.v6.1			no|down	yes|down	no|up	no|up	1
Cre12.g536850_4532.v6.1			no|up	yes|up	no|down	no|up	1
Cre16.g801867_4532.v6.1			yes|down	no|down	yes|up	yes|up	3
Cre12.g522950_4532.v6.1	MIND1	Putative chloroplast septum site-determining protein MinD. Chloroplast-encoded in other Chlorophyte algae.	no|down	yes|up	no|up	yes|up	2
Cre04.g222550_4532.v6.1			no|down	yes|down	no|up	no|down	1
Cre10.g436300_4532.v6.1			no|down	no|up	no|up	yes|up	1
Cre11.g467590_4532.v6.1			no|down	yes|up	no|up	yes|up	2
Cre08.g358530_4532.v6.1	MDE1	OctotricoPeptide (octotricoPeptide) Repeat (OPR) Protein	no|up	yes|up	no|down	no|up	1
Cre12.g525990_4532.v6.1			no|down	no|down	yes|up	yes|up	2
Cre15.g801768_4532.v6.1			no|down	no|down	no|up	yes|up	1
CreCp.g802284_4532.v6.1	icreI	One of two perfect copies; Endonuclease involved in group I intron homing; Recognizes and cleaves a 19-24 bp palindromic DNA site	no|down	no|up	no|up	yes|up	1
Cre16.g694950_4532.v6.1			no|down	yes|down	no|down	no|down	1
Cre08.g361750_4532.v6.1			no|down	yes|up	no|up	yes|up	2
Cre16.g687750_4532.v6.1			no|up	yes|up	no|up	yes|up	2
Cre01.g004124_4532.v6.1			no|up	yes|up	no|down	yes|up	2
Cre06.g284100_4532.v6.1	RHP1	RH50-like protein; elevated expression in cells grown in high CO2 (5%) [PMID: 12032358; PMID: 11358367]; necessary for adaptation to high CO2; located in plasma membrane	no|down	yes|up	yes|down	no|up	2
Cre16.g668750_4532.v6.1		Unknown protein; A pseudo-gene copy resides in the A region of the mt+ locus [PMID: 11805055]	no|up	yes|up	no|down	no|up	1
Cre03.g197750_4532.v6.1	GPX3	Possibly mitochondrial	yes|down	no|up	no|up	yes|up	2
Cre02.g101550_4532.v6.1			no|down	yes|up	no|down	yes|up	2
Cre09.g801010_4532.v6.1			no|up	no|down	no|down	yes|down	1
Cre06.g298000_4532.v6.1			no|down	yes|down	no|up	no|down	1
Cre09.g406000_4532.v6.1	BPL1	Biotin-acetyl-CoA-carboxylase ligase, biotin/lipoate A/B protein ligase; Biotin--[propionyl-CoA-carboxylase [ATP-hydrolyzing]] ligase (Holocarboxylase synthetase)	no|down	no|up	no|up	yes|up	1
Cre06.g267400_4532.v6.1		null-allele passenger mutation was isolated (PMID 29743196)	no|up	yes|up	no|down	yes|up	2
Cre13.g605900_4532.v6.1	OPR128	OctotricoPeptide (octotricoPeptide) Repeat (OPR) Protein	no|up	yes|up	no|down	no|up	1
Cre13.g590950_4532.v6.1			no|down	yes|up	no|down	yes|up	2
Cre14.g801606_4532.v6.1			no|up	yes|up	yes|down	no|down	2
Cre09.g401145_4532.v6.1		null-allele mutant was isolated (PMID 29743196)	no|down	yes|up	no|down	yes|up	2
Cre17.g703450_4532.v6.1			no|up	yes|up	no|down	no|up	1
Cre03.g800368_4532.v6.1			no|up	no|up	yes|down	yes|down	2
Cre11.g801295_4532.v6.1			yes|up	yes|up	no|down	no|up	2
Cre03.g145367_4532.v6.1			no|up	yes|up	no|down	no|up	1
Cre09.g387578_4532.v6.1			no|up	yes|up	no|down	no|up	1
Cre03.g179500_4532.v6.1		Procollagen-proline dioxygenase homolog, requires Fe2+ and ascorbate; Target of CRR1	yes|up	no|up	yes|up	no|up	2
Cre03.g159550_4532.v6.1			no|up	yes|up	no|down	no|up	1
Cre15.g634701_4532.v6.1	RECQ4	Most similar to RecQ4 class, implicated in replication initiation in animals. ts-lethal mutations block DNA replication (PMID 25336509)	no|down	yes|up	no|up	yes|up	2
Cre01.g005400_4532.v6.1		possibly a 3-oxoacyl-[acyl-carrier-protein] reductase	no|up	no|down	no|up	yes|down	1
Cre01.g027900_4532.v6.1		TB2/DP1, receptor expression-enhancing protein 1/2/3/4	no|down	yes|up	no|up	yes|up	2
Cre10.g420050_4532.v6.1			no|up	no|down	no|down	yes|down	1
Cre07.g340050_4532.v6.1			no|up	yes|up	no|down	no|up	1
Cre06.g800679_4532.v6.1			no|down	yes|down	no|no test	yes|down	2
Cre03.g182400_4532.v6.1			no|up	yes|up	no|down	no|up	1
Cre10.g445050_4532.v6.1	SLT3	SAC1-like transporter 3, putative sodium/sulfate co-transporter, transcript is down-regulated during sulfur-deprivation; related to the SAC1 protein which regulates sulfur-deficiency responses [PMID: 16307308]	no|up	no|up	no|up	yes|up	1
Cre16.g686400_4532.v6.1			no|up	yes|up	no|up	yes|up	2
Cre12.g510450_4532.v6.1	RPS28	Cytosolic 40S small ribosomal subunit protein S28	no|down	yes|down	yes|up	no|up	2
Cre10.g460100_4532.v6.1		null-allele mutant was isolated (PMID 29743196)	no|down	no|up	no|down	yes|up	1
Cre10.g421400_4532.v6.1			no|down	no|up	no|up	yes|up	1
Cre09.g393200_4532.v6.1	HSP70C	HSP70C is one of 9 genes encoding HSP70-like proteins in Chlamydomonas; HSP70C is localized to mitochondria; it is inducible by heat shock and light	no|down	no|up	no|up	yes|up	1
Cre10.g440200_4532.v6.1	SMC5B	Subunit of the condensin complex, which reorganizes chromosomes during cell division; coiled-coil protein of the SMC family involved in chromosome condensation and segregation. This is one of two SMC5 genes near each other on scaffold 10.	no|down	yes|up	no|down	yes|up	2
Cre09.g396326_4532.v6.1			no|up	yes|up	no|down	no|up	1
Cre15.g801761_4532.v6.1			no|up	yes|up	no|down	no|up	1
Cre02.g800243_4532.v6.1			no|down	yes|down	yes|down	yes|down	3
Cre15.g637050_4532.v6.1	FAP274	Flagellar Associated Protein, found in the flagellar proteome; there are two isoforms, FAP274a and FAP274b, minor variant arising from alternative transcription start; function unknown; possible target of a miRNA directing cleavage at end of first exon	no|up	no|up	no|down	yes|down	1
Cre17.g697800_4532.v6.1			no|down	yes|up	no|up	yes|up	2
Cre02.g083935_4532.v6.1			no|down	no|up	no|up	yes|up	1
Cre16.g661700_4532.v6.1			no|down	no|up	no|down	yes|up	1
Cre11.g468362_4532.v6.1			no|down	no|up	yes|down	no|down	1
Cre10.g456950_4532.v6.1		Cysteine-type endopeptidase, papain type	no|up	yes|up	no|down	yes|up	2
Cre12.g506650_4532.v6.1			no|down	yes|down	no|down	yes|down	2
Cre07.g340450_4532.v6.1	PKHD1		no|up	no|down	no|down	yes|down	1
Cre16.g666400_4532.v6.1	MAD1	lies in the Fifth intron of RFS1, on the other strand; this organization is conserved in Chlorophyceae and Trebouxiophyceae	no|up	yes|up	no|down	no|up	1
Cre10.g432950_4532.v6.1			no|up	no|up	no|down	yes|down	1
Cre06.g264000_4532.v6.1			no|down	yes|up	no|down	no|up	1
Cre02.g095145_4532.v6.1			no|up	no|up	no|up	yes|up	1
Cre28.g757747_4532.v6.1			no|up	yes|down	no|down	yes|down	2
Cre10.g435500_4532.v6.1	EFT2	Elongation factor Ts-like protein, homolog of Arabidopsis AAV43776 - pfam889, EF_TS	no|up	yes|up	no|up	yes|up	2
Cre02.g075900_4532.v6.1	SNRK2C	Mediates abiotic stress responses	no|up	yes|down	no|down	yes|down	2
Cre16.g654400_4532.v6.1			no|down	yes|up	no|down	yes|up	2
Cre03.g183451_4532.v6.1			no|up	no|down	no|down	yes|down	1
Cre05.g238450_4532.v6.1			no|down	no|up	yes|down	yes|down	2
Cre12.g552400_4532.v6.1			no|up	yes|down	no|up	yes|down	2
Cre07.g347700_4532.v6.1			no|up	yes|up	no|up	yes|up	2
Cre01.g800028_4532.v6.1			no|up	no|down	no|down	yes|down	1
Cre15.g801730_4532.v6.1			no|up	yes|up	no|up	yes|up	2
Cre11.g467572_4532.v6.1			no|up	yes|up	no|up	yes|up	2
Cre14.g626800_4532.v6.1	OPR64	OctotricoPeptide (octotricoPeptide) Repeat (OPR) Protein	no|up	yes|up	no|down	no|up	1
Cre10.g418700_4532.v6.1	DMA4	Putative DNA methylase, N-6 adenine-specific	no|up	no|up	yes|down	no|down	1
Cre16.g662550_4532.v6.1	SUMO1	Post-translational modification by SUMO modulates many important cellular processes; Biochemical activity verified	no|up	yes|up	no|up	yes|up	2
Cre06.g289650_4532.v6.1			no|down	yes|up	no|up	yes|up	2
Cre10.g434650_4532.v6.1	CTR3	Copper transport related; high similarity to CTR type copper ion transporter CTR2 (q.v.), of which it is a close neighbour in the genome (33.5 kb away); has the motif MxxxM-X13-GxxxG per Vinzenz Unger, but appears to lack TM2 and TM3; appears to have cleavable signal sequence; putative copper transport accessory protein; Similarity to N-terminal soluble domain of CTR2; does not rescue yeast ctr1 …	yes|up	yes|up	yes|up	yes|up	4
Cre14.g632650_4532.v6.1			no|down	yes|up	no|down	yes|up	2
Cre10.g801109_4532.v6.1			no|up	no|down	no|down	yes|down	1
Cre13.g607150_4532.v6.1		Internal domains similar to Guanylyl cyclase, isoform C [Drosophila melanogaster]; similar to adenylate cyclase, type II (EC 4.6.1.1) (ATP pyrophosphate-lyase 2)	no|down	yes|up	no|up	yes|up	2
Cre02.g147301_4532.v6.1			no|down	yes|up	no|down	yes|up	2
Cre09.g408676_4532.v6.1			no|up	yes|up	no|down	no|up	1
Cre11.g801296_4532.v6.1			no|down	no|up	no|down	yes|up	1
Cre03.g150000_4532.v6.1			no|up	no|down	no|down	yes|down	1
Cre14.g618776_4532.v6.1			no|up	yes|up	no|down	no|up	1
Cre14.g615750_4532.v6.1		Possible regulator of calmodulin expression; this an alternatively spliced form of CAM2 (Chlre2_kg.scaffold_4300008); if upstream AUG is used, generates a different protein in another reading frame, with no database homology; could be involved in CAM2 regulation ?	no|up	yes|up	no|up	no|up	1
Cre07.g323850_4532.v6.1		related to NLI interacting factor	no|down	yes|up	no|down	yes|up	2
Cre01.g022400_4532.v6.1			no|up	yes|up	no|down	no|up	1
Cre08.g800928_4532.v6.1			no|down	yes|down	no|down	no|down	1
Cre02.g075750_4532.v6.1			no|up	yes|up	no|down	no|down	1
Cre05.g247400_4532.v6.1			no|down	no|down	no|up	yes|up	1
Cre12.g523250_4532.v6.1			no|down	no|up	no|up	yes|up	1
Cre08.g800926_4532.v6.1			no|up	yes|up	no|down	no|down	1
Cre09.g403600_4532.v6.1			no|down	no|up	yes|down	no|down	1
Cre16.g669900_4532.v6.1	FAP399		no|up	no|down	no|down	yes|down	1
Cre07.g328400_4532.v6.1			no|down	no|down	no|up	yes|up	1
Cre02.g106650_4532.v6.1	CDPK7	Identified as CrCDPK7 in [PMID: 23936117]	no|up	no|down	no|down	yes|down	1
Cre06.g800726_4532.v6.1			no|down	yes|down	no|up	no|up	1
Cre13.g562700_4532.v6.1		CSB family member have highly similar sequences and show various degrees of N-terminal truncation; C-terminal part similar to transposase DNA-binding domain; is probably part of a (truncated) repeat element	no|down	no|down	yes|up	no|up	1
Cre07.g352550_4532.v6.1			no|down	no|up	no|up	yes|up	1
Cre02.g800208_4532.v6.1			no|up	yes|up	no|down	no|up	1
Cre01.g025700_4532.v6.1		null-allele passenger mutation was isolated (PMID 29743196)	no|down	no|down	no|down	yes|down	1
Cre04.g800452_4532.v6.1			yes|down	yes|down	yes|up	no|down	3
Cre01.g021700_4532.v6.1		Large protein with C-terminal domain similar to guanylate cyclase [Aedes aegypti]	no|down	yes|down	no|down	yes|down	2
Cre09.g402400_4532.v6.1			no|down	no|up	no|up	yes|up	1
Cre17.g714450_4532.v6.1	KUP3	Linked to closely related KUP1 and KUP2	no|up	yes|up	no|down	no|up	1
Cre10.g456150_4532.v6.1			no|down	no|up	no|down	yes|up	1
Cre14.g801637_4532.v6.1			no|down	yes|down	no|up	no|down	1
Cre04.g211700_4532.v6.1			no|down	no|up	no|up	yes|up	1
Cre06.g800640_4532.v6.1			no|down	yes|down	no|no test	no|down	1
Cre06.g311300_4532.v6.1			no|up	yes|up	no|down	no|down	1
Cre13.g587350_4532.v6.1			yes|down	yes|down	no|down	yes|down	3
Cre11.g467750_4532.v6.1			no|up	no|up	no|up	yes|up	1
Cre02.g112000_4532.v6.1		belongs to AAAP family of amino acid/auxin permeases; most similar to animal and protist relatives	no|up	yes|up	no|down	no|up	1
Cre05.g241500_4532.v6.1	MOT30	Identified by comparative genomics as being present only in organisms having motile (MOT) cilia	no|up	no|down	no|down	yes|down	1
Cre09.g411600_4532.v6.1			no|up	yes|down	no|down	yes|down	2
Cre01.g019650_4532.v6.1			no|down	no|up	no|up	yes|up	1
Cre11.g467722_4532.v6.1			no|up	yes|up	no|down	no|down	1
Cre09.g415050_4532.v6.1			no|up	no|up	yes|down	no|down	1
Cre13.g586700_4532.v6.1	FXL2	FixL like homolog 2 (FXL). PAS region shows high identity to Rhizobial FixL proteins.	no|up	yes|down	no|down	yes|down	2
Cre01.g004157_4532.v6.1		null-allele mutant was isolated (PMID 29743196)	no|down	yes|up	no|down	yes|up	2
Cre12.g556050_4532.v6.1	PRPL9	imported to chloroplast; Chloroplast large ribosomal subunit protein L9	no|down	yes|down	no|down	no|down	1
Cre04.g800494_4532.v6.1			no|up	yes|up	no|down	no|up	1
Cre08.g377000_4532.v6.1			yes|down	no|down	no|down	no|up	1
Cre09.g393150_4532.v6.1	FOX1	Similarity to characterized multi-copper oxidases; knockdown of FOX1 leads to poor growth during Fe deficiency and reduced Fe uptake; in vitro oxidase assays; glycosylated; Plasma membrane localized	yes|up	yes|up	yes|up	yes|up	4
Cre05.g242400_4532.v6.1	PGR5	thylakoid membrane protein involved in cyclic electron flow	no|down	no|up	no|down	yes|up	1
Cre09.g801001_4532.v6.1			no|down	yes|down	yes|up	yes|up	3
Cre14.g611950_4532.v6.1			no|up	yes|up	no|down	no|up	1
Cre14.g620702_4532.v6.1	PHC24	Belongs to the large pherophorin-family, a family of glycoproteins with a central hydroxyproline-rich (HR) domain;	no|up	yes|up	yes|down	yes|up	3
Cre09.g407600_4532.v6.1		Belongs to TenA family, with homology to Neurospora THI-4 protein involved in the condensation of pyrimidine and thiazole precursors (PMID: 8662211)	no|down	no|up	no|up	yes|up	1
Cre09.g800983_4532.v6.1			no|down	no|up	no|up	yes|up	1
Cre09.g801012_4532.v6.1			no|down	no|down	no|up	yes|up	1
Cre12.g559700_4532.v6.1			no|down	yes|down	no|up	no|up	1
Cre06.g252100_4532.v6.1			no|down	yes|up	no|up	yes|up	2
Cre07.g348750_4532.v6.1			no|up	yes|up	no|down	no|up	1
Cre08.g376650_4532.v6.1			no|down	yes|up	no|down	yes|up	2
Cre07.g329277_4532.v6.1			no|down	yes|down	no|up	yes|down	2
Cre13.g588700_4532.v6.1			yes|up	no|up	yes|up	yes|up	3
Cre07.g344450_4532.v6.1			no|up	yes|up	no|down	no|up	1
Cre06.g307950_4532.v6.1	MRPL9		no|up	yes|up	no|down	no|up	1
Cre16.g801980_4532.v6.1			no|down	no|down	yes|up	no|up	1
Cre07.g312701_4532.v6.1			no|up	yes|up	no|down	no|up	1
Cre08.g374150_4532.v6.1			no|down	yes|up	no|down	yes|up	2
Cre02.g098350_4532.v6.1			no|up	yes|up	no|up	no|up	1
Cre04.g216650_4532.v6.1			no|up	yes|up	no|down	no|up	1
Cre03.g157725_4532.v6.1		Presents motifs found on quinoproteins whose redox cofactor is a pyrrolo-quinoline quinone (PQQ); closely related to linked PPQ2 gene; most similar to bacterial quinoproteins; no orthologue found in Volvox	no|up	yes|up	no|down	no|up	1
Cre35.g802212_4532.v6.1			no|up	yes|down	no|down	yes|down	2
Cre17.g696900_4532.v6.1		Serine/Threonine Protein Kinase Homolog 20, putative	no|down	yes|up	no|down	yes|up	2
[truncated: 279 more rows]
