# Supplementary material for: Transcriptomic and Physiological Analyses Reveal Potential Regulatory Networks of Cadmium Stress Response Mediated by PSR1 in Chlamydomonas reinhardtii
Source: Curr Issues Mol Biol. 2026 Jun 4;48(6):593. doi: 10.3390/cimb48060593 (PMC13298348; doi:10.3390/cimb48060593)
Supplement: Supplementary file 1 [file cimb-48-00593-s001.zip › Supplementary Table S3.xlsx]

## Sheet: S2
Table S3. Functional Annotation and Expression Profile of Differentially Expressed Genes
Gene ID	Gene Name	Gene Description	GO ID	GO Term	KO ID	KO Name	Pathway ID	Pathway Definition	EggNOG ID	EggNOG Functional Categories	NR Hit-name	NR Description	Swiss-Prot Hit-name	Swiss-Prot Description	Pfam ID	Domain	Domain Description	Cd_C30_vs_Mock_C30(Significant)	Cd_C30_vs_Mock_C30(Regulate)	Cd_C30_vs_Mock_C30(Log2FC)	Cd_C30_vs_Mock_C30(FC)	Cd_C30_vs_Mock_C30(Pvalue)	Cd_C30_vs_Mock_C30(Padjust)	Mock_psr1_vs_Mock_C30(Significant)	Mock_psr1_vs_Mock_C30(Regulate)	Mock_psr1_vs_Mock_C30(Log2FC)	Mock_psr1_vs_Mock_C30(FC)	Mock_psr1_vs_Mock_C30(Pvalue)	Mock_psr1_vs_Mock_C30(Padjust)	Cd_psr1_vs_Mock_psr1(Significant)	Cd_psr1_vs_Mock_psr1(Regulate)	Cd_psr1_vs_Mock_psr1(Log2FC)	Cd_psr1_vs_Mock_psr1(FC)	Cd_psr1_vs_Mock_psr1(Pvalue)	Cd_psr1_vs_Mock_psr1(Padjust)	Cd_psr1_vs_Cd_C30(Significant)	Cd_psr1_vs_Cd_C30(Regulate)	Cd_psr1_vs_Cd_C30(Log2FC)	Cd_psr1_vs_Cd_C30(FC)	Cd_psr1_vs_Cd_C30(Pvalue)	Cd_psr1_vs_Cd_C30(Padjust)	Mock_C30_1	Mock_C30_2	Mock_C30_3	Cd_C30_1	Cd_C30_2	Cd_C30_3	Mock_psr1_1	Mock_psr1_2
Cre03.g197750_4532.v6.1	GPX3	Possibly mitochondrial	GO:0034599;GO:0005829;GO:0005739;GO:0005634;GO:0004601;GO:0004602;GO:004706	BP:cellular response to oxidative stress;CC:cytosol;CC:mitochondrion;CC:nucleus;MF:peroxidase activity;MF:glutathione peroxidase activity;MF:phospholipid-hydroperoxide glutathione peroxidase activity;	K00432;K23856	gpx, btuE, bsaA;GPX	------	------	COG0386	O:Posttranslational modification, protein turnover, chaperones	XP_001693150.1	uncharacterized protein CHLRE_03g197750v5 [Chlamydomonas reinhardtii]	sp|O59858|GPX1_SCHPO;	Glutathione peroxidase-like peroxiredoxin gpx1 OS=Schizosaccharomyces pombe;	PF00255.25;PF00578.27;PF08534.16	GSHPx;AhpC-TSA;Redoxin	Glutathione peroxidase;AhpC/TSA family;Redoxin	yes	down	-3.13248	0.114032	0.0259308	1	no	up	0.376415	1.29811	0.612167	0.743767	no	up	0.320575	1.24883	0.615279	1	yes	up	3.79009	13.8334	0.00301242	0.0169618	0.27	0.12	0.3	0.05	0.05	0	0.53	0.51
Cre16.g661750_4532.v6.1		-	GO:0005516;GO:000468	MF:calmodulin binding;MF:calmodulin-dependent protein kinase activity;	------	------	------	------	COG4875	S:Function unknown	XP_042915644.1	uncharacterized protein CHLRE_16g661850v5 [Chlamydomonas reinhardtii]	------	------	PF08332.16;PF14534.12;PF13474.12;PF12680.13	CaMKII_AD;DUF4440;SnoaL_3;SnoaL_2	Calcium/calmodulin dependent protein kinase II association domain;Domain of unknown function;SnoaL-like domain;SnoaL-like domain	yes	down	-1.82704	0.281842	1.08e-06	1	yes	up	1.14477	2.2111	1.46e-06	1.43e-05	yes	down	-1.05209	0.482268	2.89e-07	2.05e-05	yes	up	1.89016	3.70676	1.96e-08	4.53e-07	1.3	1.73	0.81	0.68	0.44	0.33	3.85	5.13
Cre09.g800994_4532.v6.1		-	GO:0007165;GO:0005737;GO:0016020;GO:0004672;GO:0005524;GO:001649	BP:signal transduction;CC:cytoplasm;CC:membrane;MF:protein kinase activity;MF:ATP binding;MF:oxidoreductase activity;	------	------	------	------	ENOG410Z7YM;COG0515;ENOG410Y4UP	T:Signal transduction mechanisms;	XP_042920783.1	uncharacterized protein CHLRE_09g401850v5 [Chlamydomonas reinhardtii]	------	------	PF07714.23;PF00069.31	PK_Tyr_Ser-Thr;Pkinase	Protein tyrosine and serine/threonine kinase;Protein kinase domain	yes	down	-1.69063	0.309791	0.00370889	1	no	down	-0.0205939	0.985827	0.96	0.977991	no	down	-0.263968	0.832794	0.535704	0.800126	yes	up	1.37587	2.59524	0.0244875	0.0854949	0.78	0.66	1.06	0.07	0.26	0.36	1.15	1.21
Cre04.g800505_4532.v6.1		-	GO:0015074;GO:0006508;GO:0002926;GO:0005829;GO:0033588;GO:0000049;GO:0004190;GO:0008270;GO:0003676;GO:0003964;GO:0008233;GO:004687	BP:DNA integration;BP:proteolysis;BP:tRNA wobble base 5-methoxycarbonylmethyl-2-thiouridine biosynthesis.;CC:cytosol;CC:Elongator holoenzyme complex;MF:tRNA binding;MF:aspartic-type endopeptidase activity;MF:zinc ion binding;MF:nucleic acid binding;MF:RNA-directed DNA polymerase activity;MF:peptidase activity;MF:metal ion binding;	------	------	------	------	COG2801	L:Replication, recombination and repair	PNH07731.1	Retrovirus-related Pol polyprotein from transposon [Tetrabaena socialis]	sp|P04323|POL3_DROME;	Retrovirus-related Pol polyprotein from transposon 17.6 OS=Drosophila melanogaster OX=7227 GN=pol PE=4 SV=1;	PF17919.7;PF00078.32;PF17917.7;PF13975.11;PF03732.24;PF13650.11	RT_RNaseH_2;RVT_1;RT_RNaseH;gag-asp_proteas;Retrotrans_gag;Asp_protease_2	RNase H-like domain found in reverse transcriptase;Reverse transcriptase;RNase H-like domain found in reverse transcriptase;gag-polyprotein putative aspartyl protease;Retrotransposon gag protein;Aspartyl protease	yes	up	3.97795	15.7574	0.0447902	1	no test	no test	0	1	1	1	no test	no test	0	1	1	1	yes	down	-4.18066	0.0551437	0.0376087	1	0	0	0	0	0.04	0.05	0	0
Cre12.g546500_4532.v6.1	TEF22	Protein with unknown function, mitochondrial localization assumed; present in thylakoid-enriched fraction based on mass spectrometric peptide identification [PMID: 17078018]; null-allele mutant was isolated (PMID 29743196)	GO:0016020;GO:0005769;GO:001509	CC:membrane;CC:early endosome;MF:magnesium ion transmembrane transporter activity;	------	------	------	------	ENOG41101WF;ENOG410XR70;ENOG41126E6	S:Function unknown;	XP_042919091.1	uncharacterized protein CHLRE_12g546500v5 [Chlamydomonas reinhardtii]	sp|Q9SV71|B561O_ARATH;	Cytochrome b561 and DOMON domain-containing protein At4g12980 OS=Arabidopsis thaliana OX=3702 GN=At4g12980 PE=2 SV=1;	PF03351.22;PF03188.21	DOMON;Cytochrom_B561	DOMON domain;Eukaryotic cytochrome b561	yes	up	3.21293	9.27229	7.71e-18	1	yes	up	3.06557	8.37197	2.47e-17	1.08e-15	yes	up	6.73159	106.27	0	0	yes	up	6.55036	93.7249	0	0	0.17	0.19	0.11	2.37	1.7	1.71	1.84	1.87
Cre12.g546550_4532.v6.1	FEA1	Expression induced by Fe deficiency; secreted/ glycosylated; FEA proteins are lost to the medium in cell-wall less mutants, which makes them more sensitive to Fe deficiency; Complements Arabidopsis thaliana irt1 mutant and yeast ftr1 and fet3 fet4 mutants; Increases Fe content in A. thaliana and cassava roots; High-CO2 inducible	------	------	------	------	------	------	------	------	XP_001693964.1	uncharacterized protein CHLRE_12g546550v5 [Chlamydomonas reinhardtii]	------	------	PF07692.16	Fea1	Low iron-inducible periplasmic protein	yes	up	2.80741	7.00025	2.97e-13	1	yes	up	1.91563	3.77278	2.54e-06	2.35e-05	yes	up	8.59328	386.22	0	0	yes	up	7.67931	204.975	0	0	0.2	0.39	0.21	2.51	2.91	1.69	1.35	1.77
Cre09.g801006_4532.v6.1		-	GO:0005975;GO:0098703;GO:0005886;GO:0005262;GO:0008061;GO:000455	BP:carbohydrate metabolic process;BP:calcium ion import across plasma membrane;CC:plasma membrane;MF:calcium channel activity;MF:chitin binding;MF:hydrolase activity, hydrolyzing O-glycosyl compounds;	------	------	------	------	ENOG410ZUVB;ENOG410ZK2A	D:Cell cycle control, cell division, chromosome partitioning;S:Function unknown	XP_042920858.1	uncharacterized protein CHLRE_09g398400v5 [Chlamydomonas reinhardtii]	sp|Q8CIR4|TRPM6_MOUSE;	Transient receptor potential cation channel subfamily M member 6 OS=Mus musculus OX=10090 GN=Trpm6 PE=1 SV=1;	PF00520.37;PF08016.18	Ion_trans;PKD_channel	Ion transport protein;Polycystin cation channel	yes	up	2.80377	6.98263	0.00640967	1	no	up	2.1173	4.33881	0.0592972	0.139977	no	down	-0.970429	0.510354	0.275684	1	yes	down	-1.6876	0.310443	0.0380149	0.118914	0.07	0.05	0	0.39	0.43	0.23	0.35	0.31
Cre12.g801429_4532.v6.1		-	------	------	------	------	------	------	------	------	------	------	------	------	------	------	------	yes	down	-3.95531	0.0644663	0.0376542	1	no	up	0.213641	1.15961	0.847556	0.906296	no	up	0.517175	1.43115	0.587546	1	yes	up	4.66336	25.3402	0.00457245	0.0235949	0.05	0.09	1.09	0	0	0	0.03	0.09
Cre09.g386300_4532.v6.1		CSB family member have highly similar sequences and show various degrees of N-terminal truncation; C-terminal part similar to transposase DNA-binding domain; is probably part of a (truncated) repeat element	------	------	------	------	------	------	------	------	XP_042920684.1	uncharacterized protein CHLRE_09g386300v5 [Chlamydomonas reinhardtii]	------	------	PF07282.18	Cas12f1-like_TNB	Cas12f1-like, TNB domain	yes	down	-3.79369	0.0721085	0.0288664	1	no	down	-2.7123	0.152587	0.0695973	0.157965	yes	up	2.92001	7.56849	0.0211351	1	yes	up	3.99228	15.9146	0.00952413	0.0416268	0	0.13	0.47	0.06	0	0	0	0
Cre26.g756747_4532.v6.1		-	GO:0006486;GO:0005794;GO:0016020;GO:001675	BP:protein glycosylation;CC:Golgi apparatus;CC:membrane;MF:transferase activity, transferring glycosyl groups;	------	------	------	------	------	------	XP_042914095.1	uncharacterized protein CHLRE_26g756747v5 [Chlamydomonas reinhardtii]	------	------	------	------	------	yes	down	-3.69212	0.0773678	0.0261593	1	no	up	1.12779	2.18524	0.134812	0.259373	no	down	-0.128774	0.914608	0.828666	1	yes	up	4.66796	25.4211	0.0010189	0.00687714	0.1	0.18	0.03	0	0.03	0	0.31	0.48
Cre09.g393150_4532.v6.1	FOX1	Similarity to characterized multi-copper oxidases; knockdown of FOX1 leads to poor growth during Fe deficiency and reduced Fe uptake; in vitro oxidase assays; glycosylated; Plasma membrane localized	GO:0005576;GO:0016020;GO:0005507;GO:001649	CC:extracellular region;CC:membrane;MF:copper ion binding;MF:oxidoreductase activity;	K14735	HEPH	cre00860	Porphyrin metabolism	COG2132	Q:Secondary metabolites biosynthesis, transport and catabolism	XP_001694585.2	uncharacterized protein CHLRE_09g393150v5 [Chlamydomonas reinhardtii]	sp|B3EWZ9|HEPHL_ACRMI;	Hephaestin-like protein OS=Acropora millepora OX=45264 PE=1 SV=1;	PF07731.20;PF07732.21;PF00394.28	Cu-oxidase_2;Cu-oxidase_3;Cu-oxidase	Multicopper oxidase;Multicopper oxidase;Multicopper oxidase	yes	up	2.13256	4.38494	8.19e-64	7.79e-60	yes	up	1.84527	3.5932	1.32e-83	1.27e-80	yes	up	3.68625	12.8727	3.13e-272	1.08e-268	yes	up	3.36782	10.3232	1.27e-142	2.17e-139	5.74	5.63	6.09	44.38	28.47	24.31	28.71	34.82
Cre07.g321800_4532.v6.1		-	------	------	------	------	------	------	ENOG410YYM0	S:Function unknown	XP_001700856.1	uncharacterized protein CHLRE_07g321800v5 [Chlamydomonas reinhardtii]	sp|P32024|JI23_HORVU;	23 kDa jasmonate-induced protein OS=Hordeum vulgare OX=4513 PE=2 SV=1;	PF21230.3	Nakanori	Nakanori-like protein	yes	down	-3.46124	0.0907952	0.0423391	1	no	down	-0.9063	0.533552	0.418198	0.57887	no	up	1.54606	2.92019	0.113436	1	yes	up	4.0733	16.834	0.00846495	0.0380675	0.07	0.09	0.04	0	0.02	0	0.02	0.08
Cre09.g801059_4532.v6.1		-	------	------	------	------	------	------	------	------	------	------	------	------	------	------	------	yes	down	-2.58961	0.16613	0.00886717	1	no	up	0.442636	1.35908	0.426207	0.586612	no	down	-0.343384	0.78819	0.522564	0.793305	yes	up	2.65223	6.28637	0.00632261	0.0304381	0.17	0.15	0.12	0.06	0	0.03	0.26	0.34
Cre15.g801784_4532.v6.1		-	------	------	------	------	------	------	------	------	XP_042914180.1	uncharacterized protein CHLRE_21g752547v5 [Chlamydomonas reinhardtii]	------	------	------	------	------	yes	down	-2.45001	0.183009	0.0261285	1	no	up	0.357617	1.28131	0.598567	0.733149	no	down	-0.156645	0.897109	0.806665	1	yes	up	2.61874	6.14213	0.01311	0.0533922	0.07	0.08	0.13	0.04	0.02	0.01	0.24	0.2
Cre12.g801431_4532.v6.1		-	GO:0015074;GO:0006508;GO:0002926;GO:0005829;GO:0033588;GO:0000049;GO:0004190;GO:0008270;GO:0003676;GO:0003964;GO:0008233;GO:004687	BP:DNA integration;BP:proteolysis;BP:tRNA wobble base 5-methoxycarbonylmethyl-2-thiouridine biosynthesis.;CC:cytosol;CC:Elongator holoenzyme complex;MF:tRNA binding;MF:aspartic-type endopeptidase activity;MF:zinc ion binding;MF:nucleic acid binding;MF:RNA-directed DNA polymerase activity;MF:peptidase activity;MF:metal ion binding;	------	------	------	------	COG2801	L:Replication, recombination and repair	PNH07731.1	Retrovirus-related Pol polyprotein from transposon [Tetrabaena socialis]	sp|P04323|POL3_DROME;	Retrovirus-related Pol polyprotein from transposon 17.6 OS=Drosophila melanogaster OX=7227 GN=pol PE=4 SV=1;	PF17919.7;PF17917.7;PF00078.32;PF17921.7;PF13975.11;PF00628.35;PF03732.24;PF00665.32;PF13650.11;PF23004.2	RT_RNaseH_2;RT_RNaseH;RVT_1;Integrase_H2C2;gag-asp_proteas;PHD;Retrotrans_gag;rve;Asp_protease_2;PHDvar_NSD	RNase H-like domain found in reverse transcriptase;RNase H-like domain found in reverse transcriptase;Reverse transcriptase;Integrase zinc binding domain;gag-polyprotein putative aspartyl protease;PHD-finger;Retrotransposon gag protein;Integrase core domain;Aspartyl protease;Histone-lysine N-methyltransferase NSD-like, variant PHD zinc finger	yes	up	1.86954	3.65415	0.0105918	1	no	down	-0.40172	0.756955	0.85106	0.908837	no	down	-4.41095	0.0470081	0.254749	1	yes	down	-6.67525	0.00978473	4.22e-07	7.41e-06	0.05	0	0.02	0.11	0.09	0.09	0.06	0.01
Cre05.g241400_4532.v6.1		-	GO:0006952;GO:0042554;GO:0043020;GO:0000293;GO:001617	BP:defense response;BP:superoxide anion generation;CC:NADPH oxidase complex;MF:ferric-chelate reductase activity;MF:superoxide-generating NADPH oxidase activity;	------	------	------	------	ENOG410XNZY	U:Intracellular trafficking, secretion, and vesicular transport	XP_042924943.1	uncharacterized protein CHLRE_05g241400v5 [Chlamydomonas reinhardtii]	sp|Q8VY13|FRO8_ARATH;	Ferric reduction oxidase 8, mitochondrial OS=Arabidopsis thaliana OX=3702 GN=FRO8 PE=1 SV=1;	PF08022.18;PF01794.25	FAD_binding_8;Ferric_reduct	FAD-binding domain;Ferric reductase like transmembrane component	yes	up	1.7864	3.44954	7.19e-19	2.28e-15	yes	up	1.15426	2.2257	1.97e-09	3.23e-08	yes	up	3.30143	9.85892	4.71e-96	4.32e-93	yes	up	2.63915	6.22963	1.53e-49	5.33e-47	0.82	0.95	1	4.8	4.31	3.09	2.85	3.49
Cre13.g565675_4532.v6.1		-	GO:0006357;GO:0016589;GO:0000978;GO:003506	BP:regulation of transcription from RNA polymerase II promoter;CC:NURF complex;MF:RNA polymerase II core promoter proximal region sequence-specific DNA binding;MF:methylated histone binding;	------	------	------	------	------	------	XP_042917244.1	uncharacterized protein CHLRE_13g565675v5 [Chlamydomonas reinhardtii]	------	------	------	------	------	yes	up	1.7335	3.32532	0.0466943	1	no	up	1.21041	2.31403	0.198945	0.346297	yes	down	-2.78394	0.145194	0.02247	1	yes	down	-3.34653	0.0983089	0.00344939	0.0188607	0.02	0.03	0.03	0.08	0.16	0.09	0.03	0.07
Cre05.g248450_4532.v6.1	CAH5	Mitochondrial carbonic anhydrase, also called CA2. Matches exons 5 and 6 of CRU41190 Chlamydomonas reinhardtii carbonic anhydrase precursor (beta-CA2)	GO:0015976;GO:0004089;GO:000827	BP:carbon utilization;MF:carbonate dehydratase activity;MF:zinc ion binding;	------	------	------	------	COG0288	P:Inorganic ion transport and metabolism	XP_042924593.1	uncharacterized protein CHLRE_05g248450v5 [Chlamydomonas reinhardtii]	sp|A0R566|CYNT_MYCS2;	Carbonic anhydrase OS=Mycolicibacterium smegmatis;	PF00484.24	Pro_CA	Carbonic anhydrase	yes	down	-2.34762	0.196469	0.00643433	1	yes	up	1.06804	2.09659	0.023804	0.0678527	no	down	-0.271053	0.828715	0.528911	0.796615	yes	up	3.12087	8.69913	6.53e-05	0.000672957	0.35	0.58	0.27	0.14	0.09	0.09	1.38	1.21
Cre05.g800583_4532.v6.1		-	GO:0006310;GO:0015074;GO:000367	BP:DNA recombination;BP:DNA integration;MF:DNA binding;	------	------	------	------	------	------	XP_042916344.1	uncharacterized protein CHLRE_15g634500v5, partial [Chlamydomonas reinhardtii]	------	------	------	------	------	yes	down	-2.32939	0.198969	0.0223512	1	yes	up	3.63323	12.4083	4e-25	3.46e-23	no	down	-0.601762	0.658949	0.0101566	0.0836488	yes	up	5.26294	38.3974	0.000470204	0.00362432	0.11	0.05	0.04	0	0.05	0	1.09	1.75
Cre03.g146047_4532.v6.1		-	GO:0046503;GO:0006740;GO:0005737;GO:0004806;GO:0000166;GO:001649	BP:glycerolipid catabolic process;BP:NADPH regeneration;CC:cytoplasm;MF:triglyceride lipase activity;MF:nucleotide binding;MF:oxidoreductase activity;	------	------	------	------	ENOG4111ZTX;ENOG4110FUS	S:Function unknown;	XP_042925571.1	uncharacterized protein CHLRE_03g146047v5 [Chlamydomonas reinhardtii]	------	------	PF12146.15;PF00561.26	Hydrolase_4;Abhydrolase_1	Serine aminopeptidase, S33;alpha/beta hydrolase fold	yes	down	-2.26445	0.208129	0.0272024	1	no	up	0.4284	1.34574	0.499413	0.651707	no	down	-0.41125	0.751971	0.507711	1	yes	up	2.25382	4.76944	0.0264302	0.0904478	0.09	0.09	0.02	0.01	0.01	0.03	0.09	0.1
Cre01.g025025_4532.v6.1		-	GO:0017183;GO:0005737;GO:0061685;GO:000367	BP:peptidyl-diphthamide biosynthetic process from peptidyl-histidine;CC:cytoplasm;MF:diphthine methylesterase activity;MF:DNA binding;	------	------	------	------	ENOG410XSN1	O:Posttranslational modification, protein turnover, chaperones	XP_042928452.1	uncharacterized protein CHLRE_01g025025v5 [Chlamydomonas reinhardtii]	------	------	PF07460.16	NUMOD3	NUMOD3 motif	yes	up	1.45161	2.73513	0.0204206	1	no	up	1.20005	2.29748	0.0583433	0.138447	yes	down	-2.20856	0.21635	0.00160524	1	yes	down	-2.49095	0.177889	0.000317861	0.00259044	3.3	0.64	4.79	12.75	5.84	8.06	4.52	9.28
Cre28.g802193_4532.v6.1		-	GO:0060271;GO:003151	BP:cilium assembly;CC:motile cilium;	------	------	------	------	ENOG4111IJ7	S:Function unknown	XP_001693673.1	uncharacterized protein CHLRE_13g564400v5 [Chlamydomonas reinhardtii]	sp|Q6P656|CF161_HUMAN;	Cilia- and flagella-associated protein 161 OS=Homo sapiens OX=9606 GN=CFAP161 PE=1 SV=1;	------	------	------	yes	up	1.43396	2.70188	3.64e-06	0.00064148	yes	up	1.08214	2.11717	0.000432161	0.00230606	yes	down	-1.04051	0.486157	0.00120892	0.0181653	yes	down	-1.42385	0.372717	1.59e-05	0.000195847	2.68	6.69	3.59	17.95	11.57	13.11	10.61	14.12
Cre16.g661850_4532.v6.1		-	GO:0005516;GO:000468	MF:calmodulin binding;MF:calmodulin-dependent protein kinase activity;	------	------	------	------	COG4875	S:Function unknown	XP_042915644.1	uncharacterized protein CHLRE_16g661850v5 [Chlamydomonas reinhardtii]	------	------	PF08332.16;PF14534.12;PF13474.12;PF12680.13	CaMKII_AD;DUF4440;SnoaL_3;SnoaL_2	Calcium/calmodulin dependent protein kinase II association domain;Domain of unknown function;SnoaL-like domain;SnoaL-like domain	yes	down	-2.06954	0.238236	1.7e-12	1	yes	up	1.34765	2.54498	1.45e-14	4.63e-13	no	down	-0.875485	0.545071	1.57e-06	8.8e-05	yes	up	2.50907	5.69253	2.67e-18	2.03e-16	1.56	1.35	1.41	0.58	0.39	0.34	5.05	6.79
Cre07.g800788_4532.v6.1		-	------	------	------	------	------	------	------	------	------	------	------	------	------	------	------	yes	down	-2.04024	0.243124	0.00475367	1	no	down	-1.11018	0.463235	0.0734895	0.164824	no	up	0.860389	1.81553	0.172505	0.473425	yes	up	1.76121	3.38983	0.0177432	0.0672352	0.26	0.72	0.42	0.25	0.15	0.06	0.52	0.16
Cre08.g800941_4532.v6.1		-	------	------	------	------	------	------	------	------	------	------	------	------	------	------	------	yes	down	-1.97477	0.254411	0.0249677	1	no	down	-0.496644	0.708753	0.439103	0.598226	no	up	0.751812	1.68391	0.215309	0.529761	yes	up	2.20719	4.61775	0.00908038	0.0401418	1.32	0.83	1.51	0	0.58	0.28	0.52	0.92
Cre11.g801226_4532.v6.1		-	------	------	------	------	------	------	------	------	XP_042919290.1	uncharacterized protein CHLRE_11g467532v5 [Chlamydomonas reinhardtii]	------	------	------	------	------	yes	up	1.40166	2.64205	0.026151	1	no	up	0.905337	1.87298	0.161752	0.297025	no	down	-0.856721	0.552206	0.174912	1	yes	down	-1.38469	0.382971	0.024754	0.0861986	0.23	0.34	0.35	1.61	0.89	0.77	0.81	0.89
Cre12.g501550_4532.v6.1		-	GO:001602	CC:membrane;	------	------	------	------	ENOG410ZGFY	S:Function unknown	XP_042918274.1	uncharacterized protein CHLRE_12g501550v5 [Chlamydomonas reinhardtii]	------	------	------	------	------	yes	up	1.3259	2.5069	1.4e-14	1.91e-11	yes	up	1.33084	2.51549	3.94e-20	2.23e-18	yes	down	-1.60481	0.328779	6.64e-21	2.47e-18	yes	down	-1.63178	0.322689	1.87e-16	1.19e-14	160.83	169.38	175.83	671.23	414.25	366.08	568.74	505.07
Cre03.g205200_4532.v6.1		CSB family member have highly similar sequences and show various degrees of N-terminal truncation; C-terminal part similar to transposase DNA-binding domain; is probably part of a (truncated) repeat element	------	------	------	------	------	------	------	------	XP_042926489.1	uncharacterized protein CHLRE_03g205200v5 [Chlamydomonas reinhardtii]	------	------	PF07282.18	Cas12f1-like_TNB	Cas12f1-like, TNB domain	yes	down	-1.79145	0.288883	4.93e-05	1	yes	down	-1.86618	0.2743	0.0170812	0.0516465	yes	up	1.87873	3.6775	7.72e-07	4.8e-05	yes	up	1.76959	3.40958	1.35e-06	2.14e-05	6.76	4.16	1.26	1.95	1.34	2.66	4.36	2.04
Cre03.g151650_4532.v6.1		-	GO:0032259;GO:000816	BP:methylation;MF:methyltransferase activity;	K21806	VCPKMT, METTL21D	------	------	COG0500;ENOG4111MAT;ENOG4111FR0	Q:Secondary metabolites biosynthesis, transport and catabolism;S:Function unknown;S:Function unknown	XP_001695661.2	uncharacterized protein CHLRE_03g151650v5 [Chlamydomonas reinhardtii]	sp|Q28IN4|EFMT3_XENTR;	EEF1A lysine methyltransferase 3 OS=Xenopus tropicalis OX=8364 GN=eef1akmt3 PE=2 SV=1;	PF10294.15	Methyltransf_16	Lysine methyltransferase	yes	down	-1.77454	0.292288	0.00828261	1	yes	up	1.09897	2.14201	0.00609554	0.0223377	no	up	0.216853	1.1622	0.481738	0.76753	yes	up	3.06837	8.38823	6.16e-09	1.56e-07	0.51	0.36	0.24	0.12	0.22	0.12	1.22	1.44
Cre05.g246100_4532.v6.1		-	GO:0006004;GO:0016020;GO:001674	BP:fucose metabolic process;CC:membrane;MF:transferase activity;	------	------	------	------	ENOG41121XX	S:Function unknown	XP_042924638.1	uncharacterized protein CHLRE_05g246100v5 [Chlamydomonas reinhardtii]	------	------	PF10250.15	O-FucT	GDP-fucose protein O-fucosyltransferase	yes	up	1.31542	2.48875	0.0468634	1	yes	up	1.76685	3.40309	0.00262053	0.0109016	no	up	0.764003	1.6982	0.0407841	0.208996	yes	up	1.18511	2.2738	0.0055587	0.0275549	0.03	0.07	0.05	0.21	0.14	0.14	0.26	0.3
Cre03.g800305_4532.v6.1		-	------	------	------	------	------	------	ENOG410Y86Y	S:Function unknown	XP_042925757.1	uncharacterized protein CHLRE_03g157475v5 [Chlamydomonas reinhardtii]	------	------	------	------	------	yes	down	-1.58856	0.332502	0.0175339	1	no	down	-0.370675	0.77342	0.44786	0.605756	no	up	0.683974	1.60656	0.133928	0.414688	yes	up	1.87065	3.65697	0.00330924	0.0182394	1.13	0.75	1.02	0.41	0.07	0.68	1.12	0.8
Cre08.g374850_4532.v6.1		-	GO:0006378;GO:000584	BP:mRNA polyadenylation;CC:mRNA cleavage and polyadenylation specificity factor complex;	------	------	------	------	ENOG41100XI;ENOG410ZT7C;ENOG410XW9N	S:Function unknown;	XP_042922148.1	uncharacterized protein CHLRE_08g374850v5 [Chlamydomonas reinhardtii]	------	------	------	------	------	yes	up	1.24366	2.36799	0.033106	1	no	up	0.464782	1.38011	0.459866	0.616575	no	down	-0.395496	0.760228	0.527994	1	yes	down	-1.20275	0.434446	0.0402674	0.124226	0.15	0.13	0.06	0.36	0.41	0.25	0.28	0.2
Cre14.g632815_4532.v6.1		-	GO:0032259;GO:0005737;GO:0005829;GO:0008168;GO:001627	BP:methylation;CC:cytoplasm;CC:cytosol;MF:methyltransferase activity;MF:protein-lysine N-methyltransferase activity;	------	------	------	------	ENOG410XW22	S:Function unknown	XP_042917118.1	uncharacterized protein CHLRE_14g632815v5 [Chlamydomonas reinhardtii]	------	------	PF10294.15	Methyltransf_16	Lysine methyltransferase	yes	down	-1.58833	0.332557	0.0054077	1	no	down	-0.445292	0.734436	0.312134	0.473337	no	up	0.386365	1.3071	0.380513	0.695677	yes	up	1.49975	2.82794	0.00909428	0.0401917	0.46	0.43	0.44	0.12	0.23	0.21	0.5	0.4
Cre13.g588700_4532.v6.1		-	GO:001602	CC:membrane;	------	------	------	------	------	------	XP_001693888.1	uncharacterized protein CHLRE_13g588700v5 [Chlamydomonas reinhardtii]	------	------	------	------	------	yes	up	1.24083	2.36335	2.41e-19	1.15e-15	no	up	0.857031	1.81131	6.35e-12	1.51e-10	yes	up	3.43129	10.7875	2.47e-261	6.8e-258	yes	up	3.01724	8.09619	2.17e-167	5.57e-164	3.97	4.17	6.22	19.44	14.94	14.48	13.14	13.61
Cre13.g587350_4532.v6.1		-	------	------	------	------	------	------	ENOG410ZFUN	S:Function unknown	XP_042917664.1	uncharacterized protein CHLRE_13g587350v5 [Chlamydomonas reinhardtii]	------	------	------	------	------	yes	down	-1.4697	0.361057	0.0167967	1	yes	down	-4.49683	0.0442913	5.73e-06	4.89e-05	no	down	-2.1837	0.22011	0.434978	1	yes	down	-5.22193	0.0267943	0.000829861	0.00582648	0.34	0.35	0.31	0.31	0.1	0.08	0.02	0.02
Cre16.g679850_4532.v6.1		similar to membrane guanylyl cyclase OlGC7 [Danio rerio]	GO:0007168;GO:0035556;GO:0005886;GO:0004383;GO:0004016;GO:000165	BP:receptor guanylyl cyclase signaling pathway;BP:intracellular signal transduction;CC:plasma membrane;MF:guanylate cyclase activity;MF:adenylate cyclase activity;MF:peptide receptor activity;	------	------	------	------	COG2114	T:Signal transduction mechanisms	XP_042916032.1	uncharacterized protein CHLRE_16g679850v5 [Chlamydomonas reinhardtii]	sp|P18293|ANPRA_MOUSE;	Atrial natriuretic peptide receptor 1 OS=Mus musculus OX=10090 GN=Npr1 PE=1 SV=2;	PF00211.25	Guanylate_cyc	Adenylate and Guanylate cyclase catalytic domain	yes	up	1.20308	2.30231	0.0482632	1	yes	up	3.56935	11.8709	2.22e-18	1.07e-16	no	up	0.0172465	1.01203	0.946732	0.985516	yes	up	2.33587	5.04857	3.63e-10	1.11e-08	0.04	0.03	0.05	0.2	0.06	0.1	0.53	0.9
Cre08.g368850_4532.v6.1		-	------	------	------	------	------	------	------	------	XP_001696075.1	uncharacterized protein CHLRE_08g368850v5 [Chlamydomonas reinhardtii]	------	------	------	------	------	yes	down	-1.44103	0.368305	2.73e-17	5.2e-14	yes	down	-1.21557	0.430603	3.15e-09	5.01e-08	yes	down	-3.29445	0.101923	2.03e-22	7.96e-20	yes	down	-3.10358	0.11634	1.24e-22	1.28e-20	13.06	12.98	14.89	6.48	5.88	6.31	10.69	5.39
Cre11.g468800_4532.v6.1		-	GO:004687	MF:metal ion binding;	------	------	------	------	------	------	XP_042919588.1	uncharacterized protein CHLRE_11g468800v5 [Chlamydomonas reinhardtii]	------	------	PF12499.13	DUF3707	Pherophorin	yes	up	1.13626	2.1981	0.0312284	1	no	down	-0.367217	0.775277	0.547139	0.689997	no	down	-0.00872585	0.99397	0.989148	1	yes	down	-1.53976	0.343942	0.00533149	0.0266783	0.31	0.16	0.22	1.07	0.36	0.57	0.25	0.2
Cre06.g284150_4532.v6.1	RHP2	highly similar to downstream RH1; similar to Rh50 gene product of Drosophila melanogaster	GO:0097272;GO:0072488;GO:0005886;GO:000851	BP:ammonia homeostasis;BP:ammonium transmembrane transport;CC:plasma membrane;MF:ammonium transmembrane transporter activity;	K06580	SLC42A, RHAG, RHBG, RHCG, CD241	------	------	ENOG410XTF8	U:Intracellular trafficking, secretion, and vesicular transport	XP_042924016.1	uncharacterized protein CHLRE_06g284150v5 [Chlamydomonas reinhardtii]	sp|Q95JD3|RHCG_RABIT;	Ammonium transporter Rh type C OS=Oryctolagus cuniculus OX=9986 GN=RHCG PE=2 SV=1;	PF00909.26	Ammonium_transp	Ammonium Transporter Family	yes	up	1.09798	2.14055	5.44e-12	5.74e-09	no	down	-0.272482	0.827894	0.0901911	0.192068	no	down	-0.800019	0.574342	3.02e-05	0.000987563	yes	down	-2.20143	0.217422	6.68e-34	1.15e-31	2.09	1.92	1.98	7.46	5.01	4.15	2.45	2.51
Cre10.g466050_4532.v6.1		-	------	------	------	------	------	------	------	------	XP_042920653.1	uncharacterized protein CHLRE_10g466050v5 [Chlamydomonas reinhardtii]	------	------	------	------	------	yes	up	1.09184	2.13146	2.07e-16	3.28e-13	no	up	0.865849	1.82241	6.53e-14	1.95e-12	yes	up	3.32474	10.0195	2.8e-229	4.81e-226	yes	up	3.06787	8.38537	7.26e-149	1.39e-145	7.45	6.24	6.52	20.74	15.09	13.05	18.45	17.87
Cre16.g801867_4532.v6.1		-	------	------	------	------	------	------	------	------	------	------	------	------	------	------	------	yes	down	-1.39736	0.379624	0.0164548	1	no	down	-0.00591893	0.995906	0.989308	0.993915	yes	up	1.10671	2.15355	0.00325998	0.0380608	yes	up	2.46402	5.51753	7.67e-07	1.27e-05	0.22	0.19	0.09	0.13	0.06	0.05	0.19	0.27
Cre07.g316800_4532.v6.1		-	------	------	------	------	------	------	------	------	XP_001700992.2	uncharacterized protein CHLRE_07g316800v5 [Chlamydomonas reinhardtii]	------	------	------	------	------	yes	up	1.02731	2.03822	2.86e-08	1.36e-05	no	up	0.880861	1.84147	2.53e-09	4.1e-08	no	down	-0.933471	0.523597	2.63e-09	2.95e-07	yes	down	-1.11166	0.462763	1.4e-08	3.33e-07	1.61	1.67	1.87	7.03	3.99	2.78	4.19	4.44
Cre16.g673953_4532.v6.1	FKB16G	FKBP-type peptidyl-prolyl cis-trans isomerase (EC 5.2.1.8) (PPIase) (Rotamase) (Immunophilin); localization unsure	GO:0006457;GO:0042026;GO:000375	BP:protein folding;BP:protein refolding;MF:peptidyl-prolyl cis-trans isomerase activity;	K07304	msrA	------	------	ENOG410YZA5;COG1047	O:Posttranslational modification, protein turnover, chaperones;	XP_042916191.1	uncharacterized protein CHLRE_16g673953v5 [Chlamydomonas reinhardtii]	sp|P21863|FKBX_PSEFL;	Probable FKBP-type 16 kDa peptidyl-prolyl cis-trans isomerase OS=Pseudomonas fluorescens OX=294 GN=yaaD PE=3 SV=1;	PF00254.34	FKBP_C	FKBP-type peptidyl-prolyl cis-trans isomerase	yes	down	-1.3849	0.382915	0.0154363	1	no	down	-0.0762859	0.948496	0.856875	0.913019	no	down	-0.0429254	0.970685	0.916961	0.973962	yes	up	1.23398	2.35214	0.0295286	0.0984072	1.87	1.47	1.03	0.79	0.88	0.35	1.5	1.81
Cre03.g800337_4532.v6.1		-	GO:0032502;GO:0051131;GO:0006457;GO:0046907;GO:0060271;GO:0005634;GO:0005737;GO:1902636;GO:0051082;GO:000552	BP:developmental process;BP:chaperone-mediated protein complex assembly;BP:protein folding;BP:intracellular transport;BP:cilium assembly;CC:nucleus;CC:cytoplasm;CC:kinociliary basal body;MF:unfolded protein binding;MF:ATP binding;	------	------	------	------	COG0459	O:Posttranslational modification, protein turnover, chaperones	XP_042926130.1	uncharacterized protein CHLRE_03g178200v5 [Chlamydomonas reinhardtii]	sp|Q9NPJ1|MKKS_HUMAN;	Molecular chaperone MKKS OS=Homo sapiens OX=9606 GN=MKKS PE=1 SV=1;	PF00118.29	Cpn60_TCP1	TCP-1/cpn60 chaperonin family	yes	down	-1.30006	0.406111	0.00872423	1	no	up	0.131652	1.09555	0.745321	0.836081	no	up	0.308538	1.23845	0.454183	0.751272	yes	up	1.7104	3.27253	0.000655044	0.00479409	0.8	1.43	1.33	0.8	0.26	0.74	1.03	3.06
Cre10.g434650_4532.v6.1	CTR3	Copper transport related; high similarity to CTR type copper ion transporter CTR2 (q.v.), of which it is a close neighbour in the genome (33.5 kb away); has the motif MxxxM-X13-GxxxG per Vinzenz Unger, but appears to lack TM2 and TM3; appears to have cleavable signal sequence; putative copper transport accessory protein; Similarity to N-terminal soluble domain of CTR2; does not rescue yeast ctr1 …	GO:0030041;GO:0016020;GO:0005884;GO:000537	BP:actin filament polymerization;CC:membrane;CC:actin filament;MF:copper ion transmembrane transporter activity;	------	------	------	------	ENOG410Y4VI	U:Intracellular trafficking, secretion, and vesicular transport	XP_001702650.1	uncharacterized protein CHLRE_10g434650v5 [Chlamydomonas reinhardtii]	sp|Q7YXD4|P80_DICDI;	Protein P80 OS=Dictyostelium discoideum OX=44689 GN=p80 PE=2 SV=1;	------	------	------	yes	up	1.29615	2.45572	1.37e-06	0.000341743	yes	up	2.98835	7.93568	1.82e-46	4.25e-44	yes	up	1.26847	2.40906	1.09e-20	3.93e-18	yes	up	2.93089	7.62582	4.29e-80	2.75e-77	0.45	0.53	1.06	2.51	1.95	1.62	9.4	8.08
Cre07.g323750_4532.v6.1		-	GO:0019878;GO:0005829;GO:0008897;GO:000028	BP:lysine biosynthetic process via aminoadipic acid;CC:cytosol;MF:holo-[acyl-carrier-protein] synthase activity;MF:magnesium ion binding;	K06133	LYS5, acpT	cre00770	Pantothenate and CoA biosynthesis	COG2091	H:Coenzyme transport and metabolism	XP_001700873.2	uncharacterized protein CHLRE_07g323750v5 [Chlamydomonas reinhardtii]	sp|Q5NVE1|ADPPT_PONAB;	L-aminoadipate-semialdehyde dehydrogenase-phosphopantetheinyl transferase OS=Pongo abelii OX=9601 GN=AASDHPPT PE=2 SV=1;	PF22624.1;PF01648.25	AASDHPPT_N;ACPS	4'-phosphopantetheinyl transferase, N-terminal;4'-phosphopantetheinyl transferase superfamily	yes	down	-1.29721	0.406911	0.0116536	1	no	up	0.684192	1.6068	0.0543128	0.130779	no	up	0.473399	1.38838	0.1158	0.384228	yes	up	2.42464	5.36896	1.88e-08	4.35e-07	0.81	0.39	0.49	0.28	0.34	0.24	1.23	1.58
Cre03.g174750_4532.v6.1	CYN26B	Peptidyl-prolyl cis-trans isomerase (rotamase), cyclophilin type [PMID: 15051864, PMID:15047905]; chloroplast thylakoid lumen; similar to At1g74070 (AtCYP26-2	GO:0009507;GO:000375	CC:chloroplast;MF:peptidyl-prolyl cis-trans isomerase activity;	K05864;K03768	PPID, CYPD;PPIB, ppiB	------	------	COG0652	O:Posttranslational modification, protein turnover, chaperones	XP_001703283.1	uncharacterized protein CHLRE_03g174750v5 [Chlamydomonas reinhardtii]	sp|F4HTT6|CP26B_ARATH;	Peptidyl-prolyl cis-trans isomerase CYP26-2, chloroplastic OS=Arabidopsis thaliana OX=3702 GN=CYP26-2 PE=2 SV=1;	PF00160.26	Pro_isomerase	Cyclophilin type peptidyl-prolyl cis-trans isomerase/CLD	yes	down	-1.25291	0.419601	0.0196578	1	no	up	0.836703	1.78596	0.0218928	0.0633795	no	down	-0.883414	0.542083	0.0155225	0.113744	yes	up	1.16789	2.24682	0.030471	0.100601	0.69	0.57	0.41	0.36	0.27	0.26	1.43	1.71
Cre10.g463350_4532.v6.1		cell wall protein; contains (hydroxy)proline-rich (HR) domain with (SP)n repeats	------	------	------	------	------	------	------	------	XP_001698611.1	uncharacterized protein CHLRE_10g463350v5 [Chlamydomonas reinhardtii]	------	------	------	------	------	yes	down	-1.24607	0.421594	6.81e-07	0.000196237	yes	down	-1.0515	0.482466	2.92e-06	2.66e-05	yes	down	-2.22883	0.213332	3.87e-09	4.18e-07	yes	down	-2.06512	0.238966	4.95e-07	8.59e-06	3.13	2.41	3.79	1.96	1.47	1.23	1.98	2.25
Cre12.g801502_4532.v6.1		-	GO:1990559;GO:0005743;GO:0005737;GO:001522	BP:mitochondrial coenzyme A transmembrane transport;CC:mitochondrial inner membrane;CC:cytoplasm;MF:coenzyme A transmembrane transporter activity;	------	------	------	------	------	------	XP_042919257.1	uncharacterized protein CHLRE_12g548577v5 [Chlamydomonas reinhardtii]	------	------	------	------	------	yes	down	-1.17009	0.444395	0.039292	1	no	up	0.433292	1.35031	0.286024	0.447083	no	up	0.096796	1.0694	0.794083	0.927747	yes	up	1.66908	3.18012	0.00137562	0.00881244	0.31	0.25	0.38	0.25	0.22	0.07	0.55	0.59
Cre11.g801323_4532.v6.1		-	------	------	------	------	------	------	------	------	------	------	------	------	------	------	------	yes	down	-1.1393	0.45398	0.0497156	1	no	down	-0.174029	0.886364	0.715339	0.815592	no	up	0.382751	1.30383	0.399398	0.710293	yes	up	1.31368	2.48575	0.0182409	0.0688154	3.75	1.87	3.55	2.33	1.66	1.06	4.15	4.53
Cre03.g192050_4532.v6.1	FTR1	Iron transporter Ftr1, Ftr1p, Plasma membrane iron permease; Similarity to yeast FTR1; expression induced during Fe deficiency;	GO:0034755;GO:0005886;GO:0033573;GO:001509	BP:iron ion transmembrane transport;CC:plasma membrane;CC:high-affinity iron permease complex;MF:ferrous iron transmembrane transporter activity;	K07243	FTR, FTH1, efeU	------	------	COG0672	P:Inorganic ion transport and metabolism	XP_001693245.1	uncharacterized protein CHLRE_03g192050v5 [Chlamydomonas reinhardtii]	sp|I1BRD6|FTR1_RHIO9;	High affinity iron permease 1 OS=Rhizopus delemar;	PF03239.20	FTR1	Iron permease FTR1 family	yes	up	1.26195	2.39819	2.73e-17	5.2e-14	no	up	0.908149	1.87664	7.45e-11	1.51e-09	yes	up	3.8624	14.5445	5.07e-252	1.16e-248	yes	up	3.47808	11.1431	6.77e-174	2.08e-170	2.84	2.72	2.94	10.43	7.78	7.7	7.13	9.1
Cre05.g248400_4532.v6.1	CAH4	Type beta_CA_cladeC; Mitochondrial carbonic anhydrase. Probably regulated by CCM1 [PMID: 15235119]; Acclimation to changing CO2 concentrations and light intensities was studied by Yamano et al. 2008 [PMID: 18322145], identified in their table as MCA	GO:0015976;GO:0004089;GO:000827	BP:carbon utilization;MF:carbonate dehydratase activity;MF:zinc ion binding;	------	------	------	------	COG0288	P:Inorganic ion transport and metabolism	XP_042924594.1	uncharacterized protein CHLRE_05g248400v5 [Chlamydomonas reinhardtii]	sp|A0R566|CYNT_MYCS2;	Carbonic anhydrase OS=Mycolicibacterium smegmatis;	PF00484.24	Pro_CA	Carbonic anhydrase	yes	down	-1.10495	0.464918	0.0476834	1	yes	up	2.4548	5.48237	2.09e-17	9.2e-16	yes	down	-1.04814	0.48359	4.15e-06	0.000193323	yes	up	2.49183	5.6249	9.03e-09	2.22e-07	0.56	0.73	0.42	0.3	0.53	0.16	3.85	5.39
Cre09.g400849_4532.v6.1		null-allele mutant was isolated (PMID 29743196)	GO:0016310;GO:0007165;GO:0005737;GO:0004674;GO:0004672;GO:000552	BP:phosphorylation;BP:signal transduction;CC:cytoplasm;MF:protein serine/threonine kinase activity;MF:protein kinase activity;MF:ATP binding;	------	------	------	------	COG0515;ENOG410ZH9Y	T:Signal transduction mechanisms;	XP_042921385.1	uncharacterized protein CHLRE_09g400849v5 [Chlamydomonas reinhardtii]	sp|Q9SAJ2|RAF20_ARATH;	RAF-like serine/threonine-protein kinase 20 OS=Arabidopsis thaliana OX=3702 GN=RAF20 PE=1 SV=1;	PF07714.23;PF00069.31	PK_Tyr_Ser-Thr;Pkinase	Protein tyrosine and serine/threonine kinase;Protein kinase domain	yes	down	-1.03154	0.489188	4.91e-05	0.0043614	yes	down	-3.16897	0.111185	7.77e-23	5.48e-21	yes	down	-1.74956	0.297393	0.022259	1	yes	down	-3.94461	0.0649462	4.1e-12	1.61e-10	0.57	0.57	0.72	0.46	0.28	0.4	0.06	0.1
Cre08.g361400_4532.v6.1		-	GO:0006355;GO:0005634;GO:000370	BP:regulation of transcription, DNA-templated;CC:nucleus;MF:transcription factor activity, sequence-specific DNA binding;	------	------	------	------	ENOG4110UR5	S:Function unknown	XP_001696090.2	uncharacterized protein CHLRE_08g361400v5 [Chlamydomonas reinhardtii]	sp|Q8L548|TCX3_ARATH;	Protein tesmin/TSO1-like CXC 3 OS=Arabidopsis thaliana OX=3702 GN=TCX3 PE=1 SV=1;	PF03638.21	TCR	Tesmin/TSO1-like CXC domain, cysteine-rich domain	yes	up	1.10907	2.15707	0.00187768	1	no	up	0.728575	1.657	0.0429242	0.108806	no	down	-0.72536	0.604846	0.0625138	0.269448	yes	down	-1.13609	0.454992	0.00375846	0.0202374	0.14	0.08	0.12	0.41	0.27	0.29	0.27	0.27
[truncated: 4 more columns]
